# Supplementary material for: Host Cell Amplification of Nutritional Stress Contributes To Persistence in Chlamydia trachomatis
Source: mBio. 2022 Nov 15;13(6):e02719-22. doi: 10.1128/mbio.02719-22 (PMC9765610; doi:10.1128/mbio.02719-22)
Supplement: DATA SET S1 [file mbio.02719-22-s0001.xlsx]

## Sheet: HeLa UTD24
	baseMean	log2FoldChange	lfcSE	pvalue	padj	symbol	name	entrez
ENSG00000000003	1557.4	-0.150555	0.149469	0.300387	0.534476	TSPAN6	tetraspanin 6	7105
ENSG00000000419	6299.39	-0.0903913	0.150817	0.526929	0.729512	DPM1	dolichyl-phosphate mannosyltransferase subunit 1, catalytic	8813
ENSG00000000457	286.361	0.147292	0.155931	0.317072	0.551021	SCYL3	SCY1 like pseudokinase 3	57147
ENSG00000000460	1063.26	-0.0183934	0.144708	0.889863	0.94869	C1orf112	chromosome 1 open reading frame 112	55732
ENSG00000000938	2.76372	-0.0833151	0.45593	0.579045	NA	FGR	FGR proto-oncogene, Src family tyrosine kinase	2268
ENSG00000000971	4229.58	0.184641	0.18891	0.280071	0.51312	CFH	complement factor H	3075
ENSG00000001036	1858.29	0.212819	0.170361	0.171691	0.380862	FUCA2	alpha-L-fucosidase 2	2519
ENSG00000001084	1603.78	-0.0819588	0.203674	0.664782	0.826271	GCLC	glutamate-cysteine ligase catalytic subunit	2729
ENSG00000001167	626.168	0.144544	0.171477	0.362269	0.594475	NFYA	nuclear transcription factor Y subunit alpha	4800
ENSG00000001460	223.314	-0.314297	0.231356	0.119138	0.302511	STPG1	sperm tail PG-rich repeat containing 1	90529
ENSG00000001461	727.774	-0.2328	0.201865	0.203004	0.422556	NIPAL3	NIPA like domain containing 3	57185
ENSG00000001497	644.522	0.0778971	0.205287	0.684521	0.838017	LAS1L	LAS1 like ribosome biogenesis factor	81887
ENSG00000001561	4.87898	0.00618434	0.43352	0.971631	0.987031	ENPP4	ectonucleotide pyrophosphatase/phosphodiesterase 4	22875
ENSG00000001617	1986.37	0.800308	0.253271	0.000372101	0.00388987	SEMA3F	semaphorin 3F	6405
ENSG00000001626	3.63992	-0.354321	0.609003	0.0895125	0.250906	CFTR	CF transmembrane conductance regulator	1080
ENSG00000001629	2718.33	0.536898	0.240853	0.0108138	0.0562341	ANKIB1	ankyrin repeat and IBR domain containing 1	54467
ENSG00000001630	20.43	-0.216877	0.399425	0.37323	0.60465	CYP51A1	cytochrome P450 family 51 subfamily A member 1	1595
ENSG00000001631	226.875	0.322746	0.218962	0.0942845	0.259566	KRIT1	KRIT1 ankyrin repeat containing	889
ENSG00000002016	210.057	-0.548758	0.185945	0.00136856	0.0114265	RAD52	RAD52 homolog, DNA repair protein	5893
ENSG00000002079	14.9741	0.223172	0.502556	0.213097	0.435038	NA	NA	NA
ENSG00000002330	95.9506	-0.135143	0.286674	0.555602	0.750831	BAD	BCL2 associated agonist of cell death	572
ENSG00000002549	8535.64	1.47313	0.170968	7.28245e-19	8.10381e-17	LAP3	leucine aminopeptidase 3	51056
ENSG00000002586	5381.17	-0.271365	0.19167	0.120212	0.304167	CD99	CD99 molecule (Xg blood group)	4267
ENSG00000002587	41.7445	3.79615	0.653992	2.88923e-11	1.37468e-09	HS3ST1	heparan sulfate-glucosamine 3-sulfotransferase 1	9957
ENSG00000002745	2.94319	-0.158398	0.501269	0.223127	NA	WNT16	Wnt family member 16	51384
ENSG00000002746	53.9358	-0.719057	0.460125	0.0232721	0.0973811	HECW1	HECT, C2 and WW domain containing E3 ubiquitin protein ligase 1	23072
ENSG00000002822	79.9726	-0.0514708	0.349371	0.838799	0.923025	MAD1L1	mitotic arrest deficient 1 like 1	8379
ENSG00000002834	8321.14	-0.170408	0.140659	0.203538	0.423073	LASP1	LIM and SH3 protein 1	3927
ENSG00000002919	712.77	0.299132	0.187527	0.0835102	0.240028	SNX11	sorting nexin 11	29916
ENSG00000003056	3952.84	0.413186	0.131006	0.00104552	0.00915483	M6PR	mannose-6-phosphate receptor, cation dependent	4074
ENSG00000003096	681.642	-0.253347	0.212597	0.180733	0.393925	KLHL13	kelch like family member 13	90293
ENSG00000003137	150.697	0.960679	0.381647	0.00163594	0.0131366	CYP26B1	cytochrome P450 family 26 subfamily B member 1	56603
ENSG00000003147	70.9693	0.0340118	0.29983	0.911053	0.958416	ICA1	islet cell autoantigen 1	3382
ENSG00000003249	61.7882	-0.779619	0.376981	0.00774718	0.0436172	DBNDD1	dysbindin domain containing 1	79007
ENSG00000003393	910.099	0.407389	0.155543	0.00554796	0.0337956	ALS2	alsin Rho guanine nucleotide exchange factor ALS2	57679
ENSG00000003400	1202.01	0.358252	0.247629	0.091672	0.254924	CASP10	caspase 10	843
ENSG00000003402	2328.95	0.780438	0.241732	0.000466586	0.00468057	CFLAR	CASP8 and FADD like apoptosis regulator	8837
ENSG00000003436	4392.17	0.778198	0.25663	0.000581513	0.00560963	TFPI	tissue factor pathway inhibitor	7035
ENSG00000003509	526.02	0.247383	0.126975	0.0424595	0.150373	NDUFAF7	NADH:ubiquinone oxidoreductase complex assembly factor 7	55471
ENSG00000003756	3536.47	0.145346	0.137021	0.256757	0.486621	RBM5	RNA binding motif protein 5	10181
ENSG00000003987	31.2458	2.79424	0.824554	1.95985e-05	0.000310104	MTMR7	myotubularin related protein 7	9108
ENSG00000003989	1415.68	0.450808	0.254852	0.0380472	0.139151	SLC7A2	solute carrier family 7 member 2	6542
ENSG00000004059	521.598	-0.0784772	0.194184	0.651979	0.817694	ARF5	ADP ribosylation factor 5	381
ENSG00000004139	234.401	-0.518511	0.239104	0.0129067	0.0639123	SARM1	sterile alpha and TIR motif containing 1	23098
ENSG00000004142	2127.76	-0.16058	0.164942	0.299503	0.533836	POLDIP2	DNA polymerase delta interacting protein 2	26073
ENSG00000004399	368.111	-0.268378	0.22746	0.178351	0.390238	PLXND1	plexin D1	23129
ENSG00000004455	12111	0.295302	0.145217	0.0330936	0.126037	AK2	adenylate kinase 2	204
ENSG00000004468	150.931	1.88223	0.557853	5.21444e-05	0.000731314	CD38	CD38 molecule	952
ENSG00000004478	3192.77	0.241456	0.215445	0.190962	0.406561	FKBP4	FKBP prolyl isomerase 4	2288
ENSG00000004487	5516.42	-0.209428	0.152882	0.147311	0.34552	KDM1A	lysine demethylase 1A	23028
ENSG00000004534	1444.48	0.302816	0.216926	0.117638	0.299934	RBM6	RNA binding motif protein 6	10180
ENSG00000004660	339.579	-1.1106	0.256964	2.21769e-06	4.44061e-05	CAMKK1	calcium/calmodulin dependent protein kinase kinase 1	84254
ENSG00000004700	6317.83	0.0472935	0.147304	0.735825	0.868456	RECQL	RecQ like helicase	5965
ENSG00000004766	931.212	-0.0862846	0.15187	0.556176	0.751009	VPS50	VPS50 subunit of EARP/GARPII complex	55610
ENSG00000004776	1.20695	-0.105968	0.48655	0.251208	NA	HSPB6	heat shock protein family B (small) member 6	126393
ENSG00000004777	8.60116	-0.845459	1.14066	0.0294474	0.115993	ARHGAP33	Rho GTPase activating protein 33	115703
ENSG00000004779	2185.48	0.022215	0.177824	0.896627	0.951878	NDUFAB1	NADH:ubiquinone oxidoreductase subunit AB1	4706
ENSG00000004799	216.056	-0.837629	0.305075	0.00120219	0.0102647	PDK4	pyruvate dehydrogenase kinase 4	5166
ENSG00000004838	11.6018	-0.129636	0.401518	0.574847	0.765379	ZMYND10	zinc finger MYND-type containing 10	51364
ENSG00000004846	1.29657	-0.00167904	0.474041	0.47199	NA	ABCB5	ATP binding cassette subfamily B member 5	340273
ENSG00000004864	791.63	-0.0308157	0.179616	0.842521	0.924668	SLC25A13	solute carrier family 25 member 13	10165
ENSG00000004866	592.445	-0.13133	0.159786	0.383143	0.614888	ST7	suppression of tumorigenicity 7	7982
ENSG00000004897	6858.08	0.399981	0.154376	0.00599341	0.0358022	CDC27	cell division cycle 27	996
ENSG00000004948	0.74916	-0.0153087	0.473179	0.58926	NA	CALCR	calcitonin receptor	799
ENSG00000004961	1292.39	0.510887	0.143364	0.000175346	0.00207241	HCCS	holocytochrome c synthase	3052
ENSG00000004975	422.614	-0.44281	0.2299	0.0275554	0.110526	DVL2	dishevelled segment polarity protein 2	1856
ENSG00000005001	2.28686	-0.0399915	0.472035	0.787002	NA	PRSS22	serine protease 22	64063
ENSG00000005007	589.399	-0.431534	0.195683	0.0155527	0.0731784	UPF1	UPF1 RNA helicase and ATPase	5976
ENSG00000005020	301.204	-0.177806	0.193644	0.301754	0.535831	SKAP2	src kinase associated phosphoprotein 2	8935
ENSG00000005022	11814.7	0.166755	0.135713	0.199936	0.419148	SLC25A5	solute carrier family 25 member 5	292
ENSG00000005059	1653.07	-0.0421311	0.174556	0.79475	0.900528	MCUB	mitochondrial calcium uniporter dominant negative subunit beta	55013
ENSG00000005073	251.027	-0.529475	0.253101	0.0150202	0.0714114	HOXA11	homeobox A11	3207
ENSG00000005075	195.468	-0.196678	0.317239	0.411674	0.637807	POLR2J	RNA polymerase II subunit J	5439
ENSG00000005100	1202.32	0.380263	0.170479	0.0160997	0.0752998	DHX33	DEAH-box helicase 33	56919
ENSG00000005102	37.4755	-1.00153	0.625782	0.0101187	0.0535351	MEOX1	mesenchyme homeobox 1	4222
ENSG00000005108	25.144	-1.60966	0.496639	7.61917e-05	0.00101211	THSD7A	thrombospondin type 1 domain containing 7A	221981
ENSG00000005156	838.223	-0.339054	0.123507	0.00443927	0.0285278	LIG3	DNA ligase 3	3980
ENSG00000005175	2528.24	0.609027	0.161936	6.53555e-05	0.000886676	RPAP3	RNA polymerase II associated protein 3	79657
ENSG00000005187	3.49792	-0.26	0.523034	0.177098	0.388217	ACSM3	acyl-CoA synthetase medium chain family member 3	6296
ENSG00000005189	200.61	-0.702271	0.223855	0.000521615	0.00512405	REXO5	RNA exonuclease 5	81691
ENSG00000005194	2215.65	-0.180988	0.197309	0.309014	0.542479	CIAPIN1	cytokine induced apoptosis inhibitor 1	57019
ENSG00000005206	88.9459	-0.72319	0.356213	0.0108533	0.0563272	SPPL2B	signal peptide peptidase like 2B	56928
ENSG00000005238	381.377	0.107816	0.233414	0.60154	0.783073	FAM214B	family with sequence similarity 214 member B	80256
ENSG00000005243	193.442	-0.225678	0.220933	0.244063	0.472353	COPZ2	COPI coat complex subunit zeta 2	51226
ENSG00000005249	8.77957	0.0748897	0.411345	0.713896	0.855515	PRKAR2B	protein kinase cAMP-dependent type II regulatory subunit beta	5577
ENSG00000005302	2342.91	0.144807	0.157832	0.324234	0.557912	MSL3	MSL complex subunit 3	10943
ENSG00000005339	1325.03	-0.0303594	0.185825	0.858255	0.932803	CREBBP	CREB binding protein	1387
ENSG00000005379	1.49481	0.0171594	0.459252	0.89492	NA	TSPOAP1	TSPO associated protein 1	9256
ENSG00000005381	2.17736	-0.0017841	0.474017	0.300437	NA	MPO	myeloperoxidase	4353
ENSG00000005421	0.870101	-0.0733654	0.480238	0.335502	NA	PON1	paraoxonase 1	5444
ENSG00000005436	449.91	0.161488	0.168369	0.302846	0.536742	GCFC2	GC-rich sequence DNA-binding factor 2	6936
ENSG00000005448	705.093	-0.189626	0.193382	0.301045	0.535085	WDR54	WD repeat domain 54	84058
ENSG00000005469	83.7462	-0.679929	0.241347	0.00148099	0.01218	CROT	carnitine O-octanoyltransferase	54677
ENSG00000005471	2.384	-0.0152521	0.454051	0.922647	NA	ABCB4	ATP binding cassette subfamily B member 4	5244
ENSG00000005483	907.747	0.00747794	0.189863	0.967741	0.98496	KMT2E	lysine methyltransferase 2E (inactive)	55904
ENSG00000005486	171.867	-0.648462	0.277233	0.00624686	0.0370662	RHBDD2	rhomboid domain containing 2	57414
ENSG00000005700	4511.41	0.406612	0.205551	0.0267759	0.108316	IBTK	inhibitor of Bruton tyrosine kinase	25998
ENSG00000005801	1067.85	0.0306431	0.15965	0.842022	0.924513	ZNF195	zinc finger protein 195	7748
ENSG00000005810	7145.73	0.797731	0.221703	7.86156e-05	0.0010362	MYCBP2	MYC binding protein 2	23077
ENSG00000005812	5196.94	0.577784	0.217025	0.00306084	0.021486	FBXL3	F-box and leucine rich repeat protein 3	26224
ENSG00000005882	252.199	-0.966466	0.285169	0.000132238	0.0016193	PDK2	pyruvate dehydrogenase kinase 2	5164
ENSG00000005884	5209.5	0.0792347	0.181176	0.627329	0.800818	ITGA3	integrin subunit alpha 3	3675
ENSG00000005889	2663.6	-0.320168	0.171685	0.0443358	0.155183	ZFX	zinc finger protein X-linked	7543
ENSG00000005893	3552.73	-0.136234	0.159516	0.362971	0.595168	LAMP2	lysosomal associated membrane protein 2	3920
ENSG00000005961	9.89909	-0.930495	1.20163	0.0304581	0.118867	ITGA2B	integrin subunit alpha 2b	3674
ENSG00000006007	4903.82	0.171564	0.158495	0.247836	0.476994	GDE1	glycerophosphodiester phosphodiesterase 1	51573
ENSG00000006015	112.413	-0.463849	0.304068	0.0556256	0.18101	REX1BD	required for excision 1-B domain containing	55049
ENSG00000006016	79.1039	-0.178464	0.292577	0.443324	0.664106	CRLF1	cytokine receptor like factor 1	9244
ENSG00000006025	454.77	-0.1624	0.233547	0.419341	0.644082	OSBPL7	oxysterol binding protein like 7	114881
ENSG00000006047	5.62391	-0.642054	0.961635	0.040216	0.144871	YBX2	Y-box binding protein 2	51087
ENSG00000006062	398.61	0.487825	0.245973	0.0222844	0.0946009	MAP3K14	mitogen-activated protein kinase kinase kinase 14	9020
ENSG00000006071	3.57042	0.245291	0.541669	0.0949939	0.260884	ABCC8	ATP binding cassette subfamily C member 8	6833
ENSG00000006118	1005.34	-0.354628	0.264133	0.109282	0.285859	TMEM132A	transmembrane protein 132A	54972
ENSG00000006125	5437.98	-0.119215	0.151513	0.404776	0.631686	AP2B1	adaptor related protein complex 2 subunit beta 1	163
ENSG00000006194	1361.38	0.418346	0.178045	0.011134	0.0573921	ZNF263	zinc finger protein 263	10127
ENSG00000006210	11.7303	0.159529	0.461383	0.407586	0.634135	CX3CL1	C-X3-C motif chemokine ligand 1	6376
ENSG00000006282	445.782	-0.364874	0.256229	0.0897485	0.251294	SPATA20	spermatogenesis associated 20	64847
ENSG00000006283	16.3912	-0.243631	0.463662	0.300149	0.534343	CACNA1G	calcium voltage-gated channel subunit alpha1 G	8913
ENSG00000006327	5809.47	1.65818	0.241638	6.25769e-13	3.62022e-11	TNFRSF12A	TNF receptor superfamily member 12A	51330
ENSG00000006377	2.46251	-0.0904729	0.452407	0.570983	NA	DLX6	distal-less homeobox 6	1750
ENSG00000006432	307.908	0.264457	0.165739	0.0845927	0.241673	MAP3K9	mitogen-activated protein kinase kinase kinase 9	4293
ENSG00000006451	3370.67	0.334941	0.184687	0.0465142	0.160246	RALA	RAS like proto-oncogene A	5898
ENSG00000006453	923.906	0.259091	0.16188	0.0862454	0.244883	BAIAP2L1	BAR/IMD domain containing adaptor protein 2 like 1	55971
ENSG00000006459	1551.8	2.89562	0.210094	9.92995e-45	4.04427e-42	KDM7A	lysine demethylase 7A	80853
ENSG00000006468	569.582	1.18446	0.239161	9.63311e-08	2.64378e-06	ETV1	ETS variant transcription factor 1	2115
ENSG00000006530	1247.29	-0.131117	0.145832	0.337595	0.571185	AGK	acylglycerol kinase	55750
ENSG00000006534	765.832	-0.674304	0.244378	0.00172971	0.0137754	ALDH3B1	aldehyde dehydrogenase 3 family member B1	221
ENSG00000006555	14.3979	-0.112659	0.415394	0.608168	0.788034	TTC22	tetratricopeptide repeat domain 22	55001
ENSG00000006576	1043.87	-0.619219	0.158538	3.51953e-05	0.000518234	PHTF2	putative homeodomain transcription factor 2	57157
ENSG00000006606	25.7241	0.122078	0.439196	0.530146	0.732222	CCL26	C-C motif chemokine ligand 26	10344
ENSG00000006607	381.558	0.0965882	0.197266	0.587301	0.774147	FARP2	FERM, ARH/RhoGEF and pleckstrin domain protein 2	9855
ENSG00000006611	2.22401	-0.022509	0.459037	0.87582	NA	USH1C	USH1 protein network component harmonin	10083
ENSG00000006625	1065.78	0.44188	0.15579	0.00285257	0.0204039	GGCT	gamma-glutamylcyclotransferase	79017
ENSG00000006634	2163.68	0.00678939	0.197809	0.956626	0.97991	DBF4	DBF4 zinc finger	10926
ENSG00000006638	93.0897	0.27982	0.314534	0.249094	0.478136	TBXA2R	thromboxane A2 receptor	6915
ENSG00000006652	1210.26	0.385181	0.303085	0.110811	0.288305	IFRD1	interferon related developmental regulator 1	3475
ENSG00000006659	0.459799	-0.00146798	0.474049	0.613103	NA	LGALS14	galectin 14	56891
ENSG00000006695	500.649	0.317145	0.148412	0.0224389	0.0950585	COX10	cytochrome c oxidase assembly factor heme A:farnesyltransferase COX10	1352
ENSG00000006704	1273.45	0.0860503	0.202652	0.636093	0.807212	GTF2IRD1	GTF2I repeat domain containing 1	9569
ENSG00000006712	675.969	-0.180192	0.193079	0.306349	0.539849	PAF1	PAF1 homolog, Paf1/RNA polymerase II complex component	54623
ENSG00000006715	1130.02	0.236105	0.158385	0.113397	0.292602	VPS41	VPS41 subunit of HOPS complex	27072
ENSG00000006740	4.69843	-0.0744733	0.425927	0.707283	0.851647	ARHGAP44	Rho GTPase activating protein 44	9912
ENSG00000006744	1517.37	-0.190029	0.183966	0.256383	0.486124	ELAC2	elaC ribonuclease Z 2	60528
ENSG00000006747	44.2965	-0.818876	0.390101	0.00655369	0.0383284	SCIN	scinderin	85477
ENSG00000006756	2.73187	0.0440845	0.465583	0.637811	NA	ARSD	arylsulfatase D	414
ENSG00000006757	398.957	-0.684112	0.213169	0.000418771	0.00426976	PNPLA4	patatin like phospholipase domain containing 4	8228
ENSG00000006831	1815.47	-0.316456	0.259581	0.144448	0.341326	ADIPOR2	adiponectin receptor 2	79602
ENSG00000006837	60.8319	-0.116329	0.255212	0.576636	0.766439	CDKL3	cyclin dependent kinase like 3	51265
ENSG00000007038	1998.57	-0.0464294	0.209542	0.804446	0.905652	PRSS21	serine protease 21	10942
ENSG00000007047	187.946	-0.07186	0.186458	0.674585	0.83251	MARK4	microtubule affinity regulating kinase 4	57787
ENSG00000007062	4.96448	-0.107312	0.443301	0.560333	0.753868	PROM1	prominin 1	8842
ENSG00000007080	168.663	0.188773	0.289645	0.431106	0.654322	CCDC124	coiled-coil domain containing 124	115098
ENSG00000007168	5031.02	-0.0339325	0.131099	0.832413	0.918668	PAFAH1B1	platelet activating factor acetylhydrolase 1b regulatory subunit 1	5048
ENSG00000007171	205.779	2.99816	1.41638	0.00203596	0.0156454	NOS2	nitric oxide synthase 2	4843
ENSG00000007174	0.650705	-0.0166318	0.473024	0.647895	NA	DNAH9	dynein axonemal heavy chain 9	1770
ENSG00000007202	6121.96	-0.135721	0.150173	0.360744	0.593349	KIAA0100	KIAA0100	9703
ENSG00000007216	1.51941	-0.0213518	0.472363	0.527469	NA	SLC13A2	solute carrier family 13 member 2	9058
ENSG00000007237	11.579	-0.609852	0.793131	0.0416903	0.148527	GAS7	growth arrest specific 7	8522
ENSG00000007255	13.6413	-0.631513	0.597115	0.0591227	0.189037	TRAPPC6A	trafficking protein particle complex subunit 6A	79090
ENSG00000007264	34.3237	0.239508	0.357703	0.344724	0.578108	MATK	megakaryocyte-associated tyrosine kinase	4145
ENSG00000007314	5.55416	0.044041	0.466303	0.499089	0.709638	SCN4A	sodium voltage-gated channel alpha subunit 4	6329
ENSG00000007341	980.955	0.411105	0.120652	0.00038245	0.00396953	ST7L	suppression of tumorigenicity 7 like	54879
ENSG00000007350	1.87439	-0.0229687	0.472329	0.52733	NA	TKTL1	transketolase like 1	8277
ENSG00000007372	1573.84	-0.477809	0.185114	0.00544098	0.0333233	PAX6	paired box 6	5080
ENSG00000007376	87.3351	-0.729879	0.411157	0.0160561	0.0751819	RPUSD1	RNA pseudouridine synthase domain containing 1	113000
ENSG00000007384	203.336	0.703857	0.28588	0.00385673	0.025641	RHBDF1	rhomboid 5 homolog 1	64285
ENSG00000007392	818.873	0.354612	0.20161	0.050849	0.170311	LUC7L	LUC7 like	55692
ENSG00000007402	0.893582	0.0649818	0.478191	0.235332	NA	CACNA2D2	calcium voltage-gated channel auxiliary subunit alpha2delta 2	9254
ENSG00000007516	19.1634	0.446255	0.675368	0.073676	0.220574	BAIAP3	BAI1 associated protein 3	8938
ENSG00000007520	760.28	-0.0363515	0.222983	0.85991	0.933557	TSR3	TSR3 ribosome maturation factor	115939
ENSG00000007541	101.036	-0.862005	0.304714	0.000915153	0.00822426	PIGQ	phosphatidylinositol glycan anchor biosynthesis class Q	9091
ENSG00000007545	151.323	-0.378509	0.21534	0.0489969	0.166185	CRAMP1	cramped chromatin regulator homolog 1	57585
ENSG00000007866	137.213	-0.00182687	0.226771	0.989771	0.995445	TEAD3	TEA domain transcription factor 3	7005
ENSG00000007908	6.23609	-0.00153651	0.473898	0.206868	0.426901	SELE	selectin E	6401
ENSG00000007923	1124.1	0.232198	0.169015	0.138128	0.332331	DNAJC11	DnaJ heat shock protein family (Hsp40) member C11	55735
ENSG00000007944	123.416	-0.200334	0.286996	0.387737	0.618406	MYLIP	myosin regulatory light chain interacting protein	29116
ENSG00000007952	0.58675	-0.001652	0.474049	0.633157	NA	NOX1	NADPH oxidase 1	27035
ENSG00000007968	317.915	-0.719632	0.195625	6.82411e-05	0.000922138	E2F2	E2F transcription factor 2	1870
ENSG00000008018	7301.15	0.0364268	0.125867	0.775117	0.889919	PSMB1	proteasome 20S subunit beta 1	5689
ENSG00000008056	1.04039	-0.00267601	0.473933	0.37507	NA	SYN1	synapsin I	6853
ENSG00000008083	573.094	0.0821776	0.201784	0.65166	0.817445	JARID2	jumonji and AT-rich interaction domain containing 2	3720
ENSG00000008086	1203.2	0.190293	0.170106	0.229027	0.454769	CDKL5	cyclin dependent kinase like 5	6792
ENSG00000008118	0.579281	-0.0365082	0.473301	0.902067	NA	CAMK1G	calcium/calmodulin dependent protein kinase IG	57172
ENSG00000008128	34.4168	-0.141835	0.3374	0.556486	0.751251	CDK11A	cyclin dependent kinase 11A	728642
ENSG00000008130	453.565	-0.0778432	0.211079	0.663919	0.82566	NADK	NAD kinase	65220
ENSG00000008226	0.655332	-0.0303058	0.472823	0.858345	NA	DLEC1	DLEC1 cilia and flagella associated protein	9940
ENSG00000008256	253.528	-0.10591	0.192155	0.541343	0.740257	CYTH3	cytohesin 3	9265
ENSG00000008277	63.2308	-0.2465	0.302579	0.302135	0.536088	ADAM22	ADAM metallopeptidase domain 22	53616
ENSG00000008282	2094.39	0.114006	0.171502	0.473089	0.689965	SYPL1	synaptophysin like 1	6856
ENSG00000008283	464.126	-0.388018	0.203688	0.035646	0.132584	CYB561	cytochrome b561	1534
ENSG00000008294	8690.16	0.585288	0.141754	1.52648e-05	0.000247889	SPAG9	sperm associated antigen 9	9043
ENSG00000008300	390.614	-0.442537	0.20483	0.0174184	0.0794599	CELSR3	cadherin EGF LAG seven-pass G-type receptor 3	1951
ENSG00000008311	110.407	0.0340034	0.253155	0.880964	0.944512	AASS	aminoadipate-semialdehyde synthase	10157
ENSG00000008323	4.73234	-0.219893	0.508196	0.205928	0.425722	PLEKHG6	pleckstrin homology and RhoGEF domain containing G6	55200
ENSG00000008324	1071.92	0.218669	0.153032	0.129113	0.318312	SS18L2	SS18 like 2	51188
ENSG00000008382	8.71101	-1.74896	1.258	0.00846522	0.0464974	MPND	MPN domain containing	84954
ENSG00000008394	4622.68	0.107037	0.172342	0.501898	0.711873	MGST1	microsomal glutathione S-transferase 1	4257
ENSG00000008405	927.587	0.468984	0.16968	0.00302872	0.0213341	CRY1	cryptochrome circadian regulator 1	1407
ENSG00000008441	168.304	-0.0713806	0.2582	0.741959	0.872007	NFIX	nuclear factor I X	4784
ENSG00000008513	2091.04	1.03086	0.226984	8.87957e-07	2.0047e-05	ST3GAL1	ST3 beta-galactoside alpha-2,3-sialyltransferase 1	6482
ENSG00000008516	8.01713	0.0268368	0.45001	0.770363	0.887211	MMP25	matrix metallopeptidase 25	64386
ENSG00000008517	2415.56	0.631003	0.351639	0.0208099	0.0902606	IL32	interleukin 32	9235
ENSG00000008710	359.268	-0.372559	0.287647	0.108065	0.283953	PKD1	polycystin 1, transient receptor potential channel interacting	5310
ENSG00000008735	14.2726	-0.273104	0.47369	0.258024	0.487873	MAPK8IP2	mitogen-activated protein kinase 8 interacting protein 2	23542
ENSG00000008838	797.386	0.0481353	0.153138	0.711869	0.854444	MED24	mediator complex subunit 24	9862
ENSG00000008853	203.044	-0.452763	0.331612	0.0758511	0.225395	RHOBTB2	Rho related BTB domain containing 2	23221
ENSG00000008869	857.275	-0.0724267	0.172782	0.655424	0.819944	HEATR5B	HEAT repeat containing 5B	54497
ENSG00000008952	2475.01	0.567737	0.176731	0.000551012	0.00535089	SEC62	SEC62 homolog, preprotein translocation factor	7095
ENSG00000008988	9628.31	0.154701	0.209726	0.418759	0.643553	RPS20	ribosomal protein S20	6224
ENSG00000009307	16456.3	0.12317	0.171729	0.442672	0.663696	CSDE1	cold shock domain containing E1	7812
ENSG00000009335	2165.44	-0.0741783	0.138844	0.591008	0.77618	UBE3C	ubiquitin protein ligase E3C	9690
ENSG00000009413	2350.46	-0.570678	0.212528	0.00290165	0.020675	REV3L	REV3 like, DNA directed polymerase zeta catalytic subunit	5980
ENSG00000009694	1.22372	-0.0486603	0.465041	0.73659	NA	TENM1	teneurin transmembrane protein 1	10178
ENSG00000009724	1.23843	-0.124538	0.488613	0.316611	NA	MASP2	MBL associated serine protease 2	10747
ENSG00000009765	8.81703	2.58874	1.21219	0.00131158	0.0110231	IYD	iodotyrosine deiodinase	389434
ENSG00000009780	542.503	-0.00664571	0.206161	0.960463	0.981773	FAM76A	family with sequence similarity 76 member A	199870
ENSG00000009790	0.44286	-0.0340768	0.474321	0.822039	NA	TRAF3IP3	TRAF3 interacting protein 3	80342
ENSG00000009830	273.192	-0.360322	0.180848	0.0312195	0.12105	POMT2	protein O-mannosyltransferase 2	29954
ENSG00000009844	2667.63	0.205972	0.15078	0.147605	0.345896	VTA1	vesicle trafficking 1	51534
ENSG00000009950	62.0621	-1.3855	0.472222	0.000308431	0.00331796	MLXIPL	MLX interacting protein like	51085
ENSG00000009954	2900.07	0.25896	0.17312	0.108468	0.284571	BAZ1B	bromodomain adjacent to zinc finger domain 1B	9031
ENSG00000010017	808.601	0.175143	0.166334	0.26032	0.490212	RANBP9	RAN binding protein 9	10048
ENSG00000010030	292.902	5.49791	0.501754	1.21025e-28	2.46455e-26	ETV7	ETS variant transcription factor 7	51513
ENSG00000010072	467.219	0.0338626	0.154564	0.803094	0.905148	SPRTN	SprT-like N-terminal domain	83932
ENSG00000010165	467.809	0.0103283	0.213334	0.941705	0.97365	EEF1AKNMT	eEF1A lysine and N-terminal methyltransferase	51603
ENSG00000010219	796.599	-0.270596	0.191629	0.114888	0.295326	DYRK4	dual specificity tyrosine phosphorylation regulated kinase 4	8798
ENSG00000010244	7292.98	0.186562	0.139955	0.15945	0.363915	ZNF207	zinc finger protein 207	7756
ENSG00000010256	4254.1	-0.326649	0.195308	0.0661306	0.204725	UQCRC1	ubiquinol-cytochrome c reductase core protein 1	7384
ENSG00000010270	1324.34	0.217669	0.149801	0.124994	0.311881	STARD3NL	STARD3 N-terminal like	83930
ENSG00000010278	68196.1	0.334852	0.191909	0.0558991	0.181755	CD9	CD9 molecule	928
ENSG00000010292	3563.08	-0.778468	0.1671	7.94596e-07	1.80997e-05	NCAPD2	non-SMC condensin I complex subunit D2	9918
ENSG00000010295	12.1595	0.0440744	0.408088	0.829626	0.917381	IFFO1	intermediate filament family orphan 1	25900
ENSG00000010310	45.8155	-0.166544	0.420228	0.476395	0.69206	GIPR	gastric inhibitory polypeptide receptor	2696
ENSG00000010318	19.7218	-0.58843	0.489865	0.0584616	0.187689	PHF7	PHD finger protein 7	51533
ENSG00000010319	7.62044	-0.0733474	0.421976	0.713602	0.855355	SEMA3G	semaphorin 3G	56920
ENSG00000010322	300.098	-0.258697	0.233529	0.204247	0.423942	NISCH	nischarin	11188
ENSG00000010327	2.61049	0.126957	0.484425	0.278137	NA	STAB1	stabilin 1	23166
ENSG00000010361	149.539	-0.466435	0.220709	0.0165461	0.0765785	FUZ	fuzzy planar cell polarity protein	80199
ENSG00000010379	12.0349	-0.154402	0.492311	0.346612	0.58008	SLC6A13	solute carrier family 6 member 13	6540
ENSG00000010404	180.997	-0.167916	0.238679	0.414653	0.640181	IDS	iduronate 2-sulfatase	3423
ENSG00000010438	19.0288	0.332355	0.524726	0.165593	0.372284	PRSS3	serine protease 3	5646
ENSG00000010539	683.918	0.0634796	0.151668	0.662896	0.825071	ZNF200	zinc finger protein 200	7752
ENSG00000010610	69.5531	0.0483764	0.45189	0.733594	0.867381	CD4	CD4 molecule	920
ENSG00000010626	117.392	-0.228711	0.28818	0.319089	0.553246	LRRC23	leucine rich repeat containing 23	10233
ENSG00000010671	7.97891	0.32773	0.563843	0.120733	0.304735	BTK	Bruton tyrosine kinase	695
ENSG00000010704	505.718	-1.02701	0.252544	6.83038e-06	0.000121692	HFE	homeostatic iron regulator	3077
ENSG00000010803	771.861	-0.143888	0.158636	0.309591	0.543081	SCMH1	Scm polycomb group protein homolog 1	22955
ENSG00000010810	522.623	0.921052	0.202763	1.01297e-06	2.23974e-05	FYN	FYN proto-oncogene, Src family tyrosine kinase	2534
ENSG00000010818	1751.19	1.11755	0.219367	4.95995e-08	1.46383e-06	HIVEP2	HIVEP zinc finger 2	3097
ENSG00000011007	2234.48	0.06825	0.173572	0.680536	0.83632	ELOA	elongin A	6924
ENSG00000011009	808.265	0.0569935	0.220021	0.770526	0.887335	LYPLA2	lysophospholipase 2	11313
ENSG00000011021	224.563	-0.185828	0.294536	0.424441	0.648168	CLCN6	chloride voltage-gated channel 6	1185
ENSG00000011028	513.662	-0.897015	0.239326	3.14059e-05	0.000469912	MRC2	mannose receptor C type 2	9902
ENSG00000011083	18.8914	0.0498663	0.400516	0.818441	0.912561	SLC6A7	solute carrier family 6 member 7	6534
ENSG00000011105	409.168	0.663767	0.326958	0.0116927	0.0595424	TSPAN9	tetraspanin 9	10867
ENSG00000011114	712.329	-0.175383	0.164794	0.25272	0.482369	BTBD7	BTB domain containing 7	55727
ENSG00000011132	71.9683	0.283716	0.313827	0.243035	0.471048	APBA3	amyloid beta precursor protein binding family A member 3	9546
ENSG00000011143	286.332	-0.244457	0.166877	0.118485	0.301278	MKS1	MKS transition zone complex subunit 1	54903
ENSG00000011198	1630.2	0.00432756	0.193251	0.982252	0.99217	ABHD5	abhydrolase domain containing 5, lysophosphatidic acid acyltransferase	51099
ENSG00000011201	387.283	-1.3254	0.221467	2.48433e-10	1.06507e-08	ANOS1	anosmin 1	3730
ENSG00000011243	2332.55	0.488701	0.176194	0.0027598	0.0199222	AKAP8L	A-kinase anchoring protein 8 like	26993
ENSG00000011258	556.406	0.0175686	0.159466	0.904246	0.955412	MBTD1	mbt domain containing 1	54799
ENSG00000011260	1457.63	0.386012	0.152629	0.0073984	0.0420958	UTP18	UTP18 small subunit processome component	51096
ENSG00000011275	991.505	-0.113151	0.138748	0.374653	0.605789	RNF216	ring finger protein 216	54476
ENSG00000011295	2062.38	0.122268	0.139751	0.363478	0.595388	TTC19	tetratricopeptide repeat domain 19	54902
ENSG00000011304	6695.87	-0.283777	0.152786	0.0497516	0.167953	PTBP1	polypyrimidine tract binding protein 1	5725
ENSG00000011332	35.814	0.0542148	0.333623	0.824283	0.915351	DPF1	double PHD fingers 1	8193
ENSG00000011347	180.38	-0.507578	0.404298	0.0836127	0.240091	SYT7	synaptotagmin 7	9066
ENSG00000011376	1277.6	0.132469	0.163315	0.393244	0.622731	LARS2	leucyl-tRNA synthetase 2, mitochondrial	23395
ENSG00000011405	2782.97	0.203403	0.1912	0.244693	0.473078	PIK3C2A	phosphatidylinositol-4-phosphate 3-kinase catalytic subunit type 2 alpha	5286
ENSG00000011422	5307.95	2.3284	0.196348	1.28394e-33	3.15013e-31	PLAUR	plasminogen activator, urokinase receptor	5329
ENSG00000011426	10523.4	-0.0553193	0.152971	0.700448	0.847329	ANLN	anillin actin binding protein	54443
ENSG00000011451	164.089	-0.137996	0.198911	0.446763	0.667146	WIZ	WIZ zinc finger	58525
ENSG00000011454	1245.84	0.349253	0.175993	0.0319112	0.122797	RABGAP1	RAB GTPase activating protein 1	23637
ENSG00000011465	2513.84	-1.13146	0.258389	1.58911e-06	3.29202e-05	DCN	decorin	1634
ENSG00000011478	434.157	-0.153547	0.206998	0.417398	0.642908	QPCTL	glutaminyl-peptide cyclotransferase like	54814
ENSG00000011485	915.974	-0.272896	0.229216	0.174425	0.384832	PPP5C	protein phosphatase 5 catalytic subunit	5536
ENSG00000011523	134.52	-0.629908	0.250845	0.00386472	0.0256732	CEP68	centrosomal protein 68	23177
ENSG00000011566	756.195	0.496544	0.208934	0.00784711	0.0440532	MAP4K3	mitogen-activated protein kinase kinase kinase kinase 3	8491
ENSG00000011590	212.815	5.27015	0.507703	1.02218e-25	1.73464e-23	ZBTB32	zinc finger and BTB domain containing 32	27033
ENSG00000011638	1075.76	0.345768	0.249145	0.104449	0.277677	LDAF1	lipid droplet assembly factor 1	57146
ENSG00000011677	12.4614	-0.645689	0.613739	0.0516866	0.17221	GABRA3	gamma-aminobutyric acid type A receptor subunit alpha3	2556
ENSG00000012048	3556.42	0.032076	0.214229	0.869271	0.937807	BRCA1	BRCA1 DNA repair associated	672
ENSG00000012061	2151.12	0.280176	0.260804	0.201325	0.42062	ERCC1	ERCC excision repair 1, endonuclease non-catalytic subunit	2067
ENSG00000012124	1.66078	0.0448633	0.45959	0.687821	NA	CD22	CD22 molecule	933
ENSG00000012171	607.412	-0.162806	0.254302	0.442037	0.663223	SEMA3B	semaphorin 3B	7869
ENSG00000012174	533.666	-0.266302	0.221658	0.171549	0.380733	MBTPS2	membrane bound transcription factor peptidase, site 2	51360
ENSG00000012211	150.457	0.370584	0.240331	0.0724558	0.217881	PRICKLE3	prickle planar cell polarity protein 3	4007
ENSG00000012223	0.987762	-0.0179384	0.472786	0.620866	NA	LTF	lactotransferrin	4057
ENSG00000012232	228.423	-0.134565	0.266512	0.539289	0.738792	EXTL3	exostosin like glycosyltransferase 3	2137
ENSG00000012660	1863.53	0.0148929	0.175113	0.929265	0.967515	ELOVL5	ELOVL fatty acid elongase 5	60481
ENSG00000012779	41.2586	-0.169489	0.39411	0.489978	0.702671	ALOX5	arachidonate 5-lipoxygenase	240
ENSG00000012822	2493.19	-0.23413	0.177474	0.15302	0.354464	CALCOCO1	calcium binding and coiled-coil domain 1	57658
ENSG00000012963	1226.3	-0.0624545	0.163667	0.685905	0.838721	UBR7	ubiquitin protein ligase E3 component n-recognin 7	55148
ENSG00000012983	2482	0.308284	0.14768	0.0277651	0.111192	MAP4K5	mitogen-activated protein kinase kinase kinase kinase 5	11183
ENSG00000013016	30.2808	-0.651058	0.429875	0.0328013	0.125251	EHD3	EH domain containing 3	30845
ENSG00000013275	2708.62	-0.350413	0.183537	0.0391922	0.142342	PSMC4	proteasome 26S subunit, ATPase 4	5704
ENSG00000013288	281.899	-0.519756	0.23268	0.0109734	0.0567629	MAN2B2	mannosidase alpha class 2B member 2	23324
ENSG00000013297	16.6681	-0.0489463	0.397971	0.820437	0.913621	CLDN11	claudin 11	5010
ENSG00000013306	1560.74	-0.490808	0.214115	0.0091252	0.0492906	SLC25A39	solute carrier family 25 member 39	51629
ENSG00000013364	1183.36	-0.33359	0.21916	0.086006	0.24434	MVP	major vault protein	9961
ENSG00000013374	5247.16	0.684768	0.162774	8.453e-06	0.000147504	NUB1	negative regulator of ubiquitin like proteins 1	51667
ENSG00000013375	2469.34	0.124429	0.145334	0.365084	0.597298	PGM3	phosphoglucomutase 3	5238
ENSG00000013392	174.573	-0.00308143	0.203581	0.986708	0.994109	RWDD2A	RWD domain containing 2A	112611
ENSG00000013441	7116.13	1.25417	0.19573	1.72933e-11	8.46538e-10	CLK1	CDC like kinase 1	1195
ENSG00000013503	453.756	-0.062527	0.181605	0.714621	0.855931	POLR3B	RNA polymerase III subunit B	55703
ENSG00000013523	107.597	-0.293597	0.243789	0.161966	0.367209	ANGEL1	angel homolog 1	23357
ENSG00000013561	632.898	-0.627164	0.162475	4.3698e-05	0.000623592	RNF14	ring finger protein 14	9604
ENSG00000013563	1105.37	0.0188348	0.192504	0.920079	0.96282	DNASE1L1	deoxyribonuclease 1 like 1	1774
ENSG00000013573	934.136	-0.207715	0.197291	0.245099	0.473434	DDX11	DEAD/H-box helicase 11	1663
ENSG00000013583	292.951	0.0238153	0.239273	0.91523	0.960346	HEBP1	heme binding protein 1	50865
ENSG00000013588	10895.5	1.52102	0.141852	7.8526e-28	1.52296e-25	GPRC5A	G protein-coupled receptor class C group 5 member A	9052
ENSG00000013619	113.129	-0.462999	0.250988	0.0321157	0.123304	MAMLD1	mastermind like domain containing 1	10046
ENSG00000013725	16.4983	0.206029	0.526832	0.0719277	0.216816	CD6	CD6 molecule	923
ENSG00000013810	212.575	-0.222191	0.272629	0.325835	0.559438	TACC3	transforming acidic coiled-coil containing protein 3	10460
ENSG00000014123	639.163	-0.483521	0.19467	0.00677724	0.0393084	UFL1	UFM1 specific ligase 1	23376
ENSG00000014138	182.88	-0.396873	0.215623	0.0378601	0.138741	POLA2	DNA polymerase alpha 2, accessory subunit	23649
ENSG00000014164	74.7993	-0.665932	0.368539	0.0196118	0.0867076	ZC3H3	zinc finger CCCH-type containing 3	23144
ENSG00000014216	1327.86	-0.522216	0.233021	0.010835	0.0563153	CAPN1	calpain 1	823
ENSG00000014257	0.718583	-0.0448121	0.473594	0.913606	NA	ACP3	acid phosphatase 3	55
ENSG00000014641	4892.14	-0.273587	0.140636	0.0434026	0.15285	MDH1	malate dehydrogenase 1	4190
ENSG00000014824	3909.03	0.0359794	0.154435	0.759138	0.88101	SLC30A9	solute carrier family 30 member 9	10463
ENSG00000014914	752.785	0.365652	0.2306	0.0589328	0.188693	MTMR11	myotubularin related protein 11	10903
ENSG00000014919	1094.82	0.0564597	0.161247	0.708879	0.852489	COX15	cytochrome c oxidase assembly homolog COX15	1355
ENSG00000015133	120.194	0.0370653	0.234403	0.862687	0.934455	CCDC88C	coiled-coil domain containing 88C	440193
ENSG00000015153	938.015	0.762952	0.215355	0.000101707	0.00129691	YAF2	YY1 associated factor 2	10138
ENSG00000015171	1515.67	-0.190939	0.14274	0.159144	0.363604	ZMYND11	zinc finger MYND-type containing 11	10771
ENSG00000015285	0.787776	0.0433019	0.476241	0.247862	NA	WAS	WASP actin nucleation promoting factor	7454
ENSG00000015413	2.45537	-0.0796955	0.467722	0.496626	NA	DPEP1	dipeptidase 1	1800
ENSG00000015475	1236.56	0.459607	0.191055	0.00847126	0.0465109	BID	BH3 interacting domain death agonist	637
ENSG00000015479	482.395	0.231271	0.232314	0.244757	0.473081	MATR3	matrin 3	9782
ENSG00000015532	267.437	-0.207879	0.236141	0.308385	0.541982	XYLT2	xylosyltransferase 2	64132
ENSG00000015568	16.1935	-0.308485	0.529182	0.176486	0.387556	RGPD5	RANBP2 like and GRIP domain containing 5	84220
ENSG00000015676	1120.49	-0.468563	0.174809	0.00391984	0.025942	NUDCD3	NudC domain containing 3	23386
ENSG00000016082	76.3825	-0.275735	0.294661	0.240893	0.468329	ISL1	ISL LIM homeobox 1	3670
ENSG00000016391	72.8049	-0.531518	0.282337	0.0244179	0.100929	CHDH	choline dehydrogenase	55349
ENSG00000016402	6.79816	0.197509	0.490444	0.260524	0.490329	IL20RA	interleukin 20 receptor subunit alpha	53832
ENSG00000016864	711.511	-0.178261	0.178755	0.279653	0.512726	GLT8D1	glycosyltransferase 8 domain containing 1	55830
ENSG00000017260	4091.94	0.339961	0.18763	0.0481804	0.164401	ATP2C1	ATPase secretory pathway Ca2+ transporting 1	27032
ENSG00000017427	16.9035	-0.408333	0.544608	0.126334	0.314287	IGF1	insulin like growth factor 1	3479
ENSG00000017483	4055.49	-0.0986554	0.178451	0.556801	0.751504	SLC38A5	solute carrier family 38 member 5	92745
ENSG00000017797	1178.39	0.10465	0.160047	0.497015	0.707925	RALBP1	ralA binding protein 1	10928
ENSG00000018189	276.487	0.00805994	0.169475	0.941941	0.97365	RUFY3	RUN and FYVE domain containing 3	22902
ENSG00000018236	10.8415	-0.12524	0.43055	0.538437	0.738366	CNTN1	contactin 1	1272
ENSG00000018280	4.91648	-0.138637	0.461192	0.438758	0.661108	SLC11A1	solute carrier family 11 member 1	6556
ENSG00000018408	2957.48	0.749582	0.196559	3.72273e-05	0.000543439	WWTR1	WW domain containing transcription regulator 1	25937
ENSG00000018510	3138.14	0.172995	0.175336	0.289784	0.522889	AGPS	alkylglycerone phosphate synthase	8540
ENSG00000018610	2924.3	0.062931	0.181766	0.715784	0.856607	STEEP1	STING1 ER exit protein 1	63932
ENSG00000018625	2.27451	-0.0535648	0.465897	0.70123	NA	ATP1A2	ATPase Na+/K+ transporting subunit alpha 2	477
ENSG00000018699	624.499	0.111153	0.194284	0.531514	0.733117	TTC27	tetratricopeptide repeat domain 27	55622
ENSG00000019144	169.45	-0.476861	0.28946	0.0449475	0.156685	PHLDB1	pleckstrin homology like domain family B member 1	23187
ENSG00000019169	1.18226	0.101346	0.479008	0.300793	NA	MARCO	macrophage receptor with collagenous structure	8685
ENSG00000019186	48.8405	-0.743925	0.696508	0.0311321	0.120757	CYP24A1	cytochrome P450 family 24 subfamily A member 1	1591
ENSG00000019485	198.261	-0.315801	0.203726	0.0852445	0.242922	PRDM11	PR/SET domain 11	56981
ENSG00000019505	2.86337	-0.140815	0.493519	0.268231	NA	SYT13	synaptotagmin 13	57586
ENSG00000019549	1329.14	1.5547	0.287975	5.05388e-09	1.8024e-07	SNAI2	snail family transcriptional repressor 2	6591
ENSG00000019582	158.983	-0.20615	0.380912	0.381812	0.613332	CD74	CD74 molecule	972
ENSG00000019991	0.975907	-0.0181254	0.47269	0.592879	NA	HGF	hepatocyte growth factor	3082
ENSG00000019995	1319.77	0.359834	0.179181	0.0290564	0.114856	ZRANB1	zinc finger RANBP2-type containing 1	54764
ENSG00000020129	274.687	-0.626562	0.210148	0.00103849	0.00911934	NCDN	neurochondrin	23154
ENSG00000020181	34.9268	-0.389223	0.375865	0.146007	0.343452	ADGRA2	adhesion G protein-coupled receptor A2	25960
ENSG00000020256	759.158	0.101981	0.18866	0.554643	0.750083	ZFP64	ZFP64 zinc finger protein	55734
ENSG00000020426	1418.32	0.309679	0.140657	0.0212336	0.0916725	MNAT1	MNAT1 component of CDK activating kinase	4331
ENSG00000020577	668.533	2.45383	0.273979	1.75447e-20	2.23301e-18	SAMD4A	sterile alpha motif domain containing 4A	23034
ENSG00000020633	211.687	1.00597	0.24396	5.76592e-06	0.000104743	RUNX3	RUNX family transcription factor 3	864
ENSG00000020922	1510.62	-0.119038	0.177974	0.468081	0.686003	MRE11	MRE11 homolog, double strand break repair nuclease	4361
ENSG00000021300	3.91619	-0.320284	0.60508	0.0605037	0.192199	PLEKHB1	pleckstrin homology domain containing B1	58473
ENSG00000021355	4771.71	0.207913	0.148925	0.140288	0.334953	SERPINB1	serpin family B member 1	1992
ENSG00000021488	1.61757	-0.0625013	0.474967	0.783784	NA	SLC7A9	solute carrier family 7 member 9	11136
ENSG00000021574	715.398	0.00965026	0.170852	0.949518	0.977399	SPAST	spastin	6683
ENSG00000021645	74.97	-0.287712	0.324395	0.24355	0.471718	NRXN3	neurexin 3	9369
ENSG00000021762	155.66	-0.00389988	0.232986	0.984255	0.992984	OSBPL5	oxysterol binding protein like 5	114879
ENSG00000021776	3317.7	-0.114939	0.157479	0.449731	0.669937	AQR	aquarius intron-binding spliceosomal factor	9716
ENSG00000021826	7684.36	-0.156622	0.216853	0.413732	0.639513	CPS1	carbamoyl-phosphate synthase 1	1373
ENSG00000022267	308.267	0.117298	0.170026	0.459104	0.678526	FHL1	four and a half LIM domains 1	2273
ENSG00000022277	3956.52	0.222712	0.157874	0.136513	0.329535	RTF2	replication termination factor 2	51507
ENSG00000022567	100.233	-0.13026	0.28002	0.563718	0.756778	SLC45A4	solute carrier family 45 member 4	57210
ENSG00000022840	1198.52	-0.00146806	0.14274	0.996362	0.998224	RNF10	ring finger protein 10	9921
ENSG00000022976	159.508	-0.591486	0.296597	0.0163579	0.0760706	ZNF839	zinc finger protein 839	55778
ENSG00000023041	1829.26	0.289348	0.142661	0.0343142	0.129331	ZDHHC6	zinc finger DHHC-type palmitoyltransferase 6	64429
ENSG00000023171	2270.95	1.16397	0.140899	2.05907e-17	1.95028e-15	GRAMD1B	GRAM domain containing 1B	57476
ENSG00000023191	567.14	-0.388153	0.224585	0.0497342	0.16793	RNH1	ribonuclease/angiogenin inhibitor 1	6050
ENSG00000023228	5584.93	-0.150546	0.102856	0.133963	0.325384	NDUFS1	NADH:ubiquinone oxidoreductase core subunit S1	4719
ENSG00000023287	5270.62	0.124803	0.210882	0.512742	0.719457	RB1CC1	RB1 inducible coiled-coil 1	9821
ENSG00000023318	1805.02	0.336127	0.17138	0.0339318	0.128317	ERP44	endoplasmic reticulum protein 44	23071
ENSG00000023330	2341.99	0.539958	0.170189	0.000642997	0.00610727	ALAS1	5'-aminolevulinate synthase 1	211
ENSG00000023445	8404.41	4.16353	0.364535	1.45304e-31	3.32469e-29	BIRC3	baculoviral IAP repeat containing 3	330
ENSG00000023516	856.255	-0.0714489	0.20968	0.705561	0.850835	AKAP11	A-kinase anchoring protein 11	11215
ENSG00000023572	1261.75	0.00297825	0.181311	0.973914	0.988381	GLRX2	glutaredoxin 2	51022
ENSG00000023608	377.998	0.555227	0.222409	0.00504639	0.0314461	SNAPC1	small nuclear RNA activating complex polypeptide 1	6617
ENSG00000023697	1061.93	-0.607599	0.18826	0.000441053	0.00446817	DERA	deoxyribose-phosphate aldolase	51071
ENSG00000023734	12856.4	-0.116477	0.189135	0.498933	0.709489	STRAP	serine/threonine kinase receptor associated protein	11171
ENSG00000023839	38.8232	-1.14845	0.441501	0.00112641	0.00971549	ABCC2	ATP binding cassette subfamily C member 2	1244
ENSG00000023892	2.76863	-0.0643814	0.454491	0.652523	NA	DEF6	DEF6 guanine nucleotide exchange factor	50619
ENSG00000023902	79.5747	-0.163539	0.278902	0.476956	0.692459	PLEKHO1	pleckstrin homology domain containing O1	51177
ENSG00000023909	1020.87	-0.166251	0.23069	0.406575	0.633614	GCLM	glutamate-cysteine ligase modifier subunit	2730
ENSG00000024048	1644.98	-0.135025	0.143877	0.324573	0.558038	UBR2	ubiquitin protein ligase E3 component n-recognin 2	23304
ENSG00000024422	687.22	-1.06764	0.234818	8.13187e-07	1.84407e-05	EHD2	EH domain containing 2	30846
ENSG00000024526	2168.86	-0.272751	0.211495	0.147343	0.34552	DEPDC1	DEP domain containing 1	55635
ENSG00000024862	477.667	0.345328	0.170549	0.029056	0.114856	CCDC28A	coiled-coil domain containing 28A	25901
ENSG00000025039	91.5467	0.0524767	0.364973	0.823888	0.915314	RRAGD	Ras related GTP binding D	58528
ENSG00000025156	321.256	-0.0506747	0.144128	0.727071	0.863051	HSF2	heat shock transcription factor 2	3298
ENSG00000025293	1114.17	0.363121	0.130381	0.00360202	0.0243208	PHF20	PHD finger protein 20	51230
ENSG00000025423	18.9486	-0.857426	0.540016	0.0155622	0.0732058	HSD17B6	hydroxysteroid 17-beta dehydrogenase 6	8630
ENSG00000025434	445.423	-0.442944	0.193326	0.012171	0.0612129	NR1H3	nuclear receptor subfamily 1 group H member 3	10062
ENSG00000025708	258.324	2.58063	0.374583	4.09752e-13	2.41861e-11	TYMP	thymidine phosphorylase	1890
ENSG00000025770	396.855	-0.0388304	0.231258	0.844061	0.925278	NCAPH2	non-SMC condensin II complex subunit H2	29781
ENSG00000025772	1682.16	-0.000373963	0.185895	0.995998	0.998089	TOMM34	translocase of outer mitochondrial membrane 34	10953
ENSG00000025796	1098.36	0.0890623	0.155261	0.530514	0.732392	SEC63	SEC63 homolog, protein translocation regulator	11231
ENSG00000025800	2404.32	0.123189	0.135263	0.343471	0.576766	KPNA6	karyopherin subunit alpha 6	23633
ENSG00000026025	36946.9	-0.0624022	0.163555	0.682005	0.837003	VIM	vimentin	7431
ENSG00000026036	15.6853	-0.109726	0.382118	0.643036	0.812029	RTEL1-TNFRSF6B	RTEL1-TNFRSF6B readthrough (NMD candidate)	100533107
ENSG00000026103	3537.88	1.22556	0.219502	2.861e-09	1.05738e-07	FAS	Fas cell surface death receptor	355
ENSG00000026297	172.104	-0.227518	0.272097	0.307529	0.541243	RNASET2	ribonuclease T2	8635
ENSG00000026508	18184.5	0.761513	0.166867	1.40487e-06	2.95852e-05	CD44	CD44 molecule (Indian blood group)	960
ENSG00000026559	103.409	0.104405	0.306776	0.656351	0.820751	KCNG1	potassium voltage-gated channel modifier subfamily G member 1	3755
ENSG00000026652	192.849	0.12359	0.250414	0.567928	0.76051	AGPAT4	1-acylglycerol-3-phosphate O-acyltransferase 4	56895
ENSG00000026751	29.8852	0.117965	0.412576	0.600066	0.781918	SLAMF7	SLAM family member 7	57823
ENSG00000026950	1428.9	0.997056	0.186882	1.69349e-08	5.38006e-07	BTN3A1	butyrophilin subfamily 3 member A1	11119
ENSG00000027001	188.465	-0.293819	0.190097	0.0926715	0.256897	MIPEP	mitochondrial intermediate peptidase	4285
ENSG00000027075	272.506	1.8451	0.358897	1.67668e-08	5.33497e-07	PRKCH	protein kinase C eta	5583
ENSG00000027644	0.514738	0.0267911	0.47454	0.410231	NA	INSRR	insulin receptor related receptor	3645
ENSG00000027697	1080.02	0.645887	0.182609	0.00014015	0.00170389	IFNGR1	interferon gamma receptor 1	3459
ENSG00000027847	217.848	-0.12774	0.238531	0.548065	0.74513	B4GALT7	beta-1,4-galactosyltransferase 7	11285
ENSG00000027869	118.444	-0.0491246	0.242277	0.813185	0.909288	SH2D2A	SH2 domain containing 2A	9047
ENSG00000028116	1028.52	0.104098	0.214799	0.591327	0.776288	VRK2	VRK serine/threonine kinase 2	7444
ENSG00000028137	106.062	0.977259	0.913622	0.0186544	0.0835998	TNFRSF1B	TNF receptor superfamily member 1B	7133
ENSG00000028203	3450.6	0.680661	0.161482	7.04382e-06	0.000125057	VEZT	vezatin, adherens junctions transmembrane protein	55591
ENSG00000028277	13.9484	-0.134961	0.450078	0.470056	0.687956	POU2F2	POU class 2 homeobox 2	5452
ENSG00000028310	1592.8	0.523087	0.220356	0.0078923	0.0441899	BRD9	bromodomain containing 9	65980
ENSG00000028528	2261.86	0.181127	0.157013	0.219795	0.443818	SNX1	sorting nexin 1	6642
ENSG00000028839	642.041	0.503963	0.172546	0.00159689	0.012889	TBPL1	TATA-box binding protein like 1	9519
ENSG00000029153	6837.85	0.861198	0.225828	2.92908e-05	0.000441181	ARNTL2	aryl hydrocarbon receptor nuclear translocator like 2	56938
ENSG00000029363	4394.68	0.0963799	0.152919	0.50725	0.715851	BCLAF1	BCL2 associated transcription factor 1	9774
ENSG00000029364	2427.4	-0.261555	0.144425	0.0564552	0.183095	SLC39A9	solute carrier family 39 member 9	55334
ENSG00000029534	105.506	-0.703883	0.301512	0.00554266	0.0337835	ANK1	ankyrin 1	286
ENSG00000029639	306.726	-0.403835	0.17761	0.0149923	0.0713324	TFB1M	transcription factor B1, mitochondrial	51106
ENSG00000029725	4098.43	0.287993	0.168076	0.0670312	0.206791	RABEP1	rabaptin, RAB GTPase binding effector protein 1	9135
ENSG00000029993	1146.99	-0.128027	0.180411	0.447268	0.667356	HMGB3	high mobility group box 3	3149
ENSG00000030066	6358.95	0.081283	0.171922	0.608771	0.788413	NUP160	nucleoporin 160	23279
ENSG00000030110	1164.87	0.585843	0.136884	7.80233e-06	0.000137326	BAK1	BCL2 antagonist/killer 1	578
ENSG00000030304	0.455755	-0.0529509	0.475669	0.680727	NA	MUSK	muscle associated receptor tyrosine kinase	4593
ENSG00000030419	2344.07	1.67227	0.239535	2.48508e-13	1.50614e-11	IKZF2	IKAROS family zinc finger 2	22807
ENSG00000030582	1430.81	-0.790789	0.255614	0.000464753	0.00467139	GRN	granulin precursor	2896
ENSG00000031003	2176.58	0.43814	0.181043	0.0085909	0.0470156	FAM13B	family with sequence similarity 13 member B	51306
ENSG00000031081	906.682	1.08282	0.172667	5.58873e-11	2.55751e-09	ARHGAP31	Rho GTPase activating protein 31	57514
ENSG00000031691	1568.28	0.37459	0.202265	0.039721	0.143571	CENPQ	centromere protein Q	55166
ENSG00000031698	8177.76	0.257255	0.243424	0.21988	0.443846	SARS1	seryl-tRNA synthetase 1	6301
ENSG00000031823	732.579	-0.120058	0.159718	0.430568	0.654091	RANBP3	RAN binding protein 3	8498
ENSG00000032219	356.464	0.235561	0.168901	0.132294	0.322999	ARID4A	AT-rich interaction domain 4A	5926
ENSG00000032389	313.042	-0.0776383	0.178309	0.643506	0.812437	EIPR1	EARP complex and GARP complex interacting protein 1	7260
ENSG00000032444	265.219	-0.622122	0.269282	0.00710579	0.0408157	PNPLA6	patatin like phospholipase domain containing 6	10908
ENSG00000032742	262.461	0.0467954	0.215511	0.791405	0.898413	IFT88	intraflagellar transport 88	8100
ENSG00000033011	460.84	-0.457762	0.228409	0.022744	0.0960511	ALG1	ALG1 chitobiosyldiphosphodolichol beta-mannosyltransferase	56052
ENSG00000033030	1493.7	0.286719	0.215032	0.129659	0.319005	ZCCHC8	zinc finger CCHC-type containing 8	55596
ENSG00000033050	434.478	-0.348907	0.232782	0.0842249	0.24113	ABCF2	ATP binding cassette subfamily F member 2	10061
ENSG00000033100	372.304	-0.118709	0.239833	0.566203	0.758812	CHPF2	chondroitin polymerizing factor 2	54480
ENSG00000033122	5.0736	-0.0494696	0.435651	0.759411	0.88117	LRRC7	leucine rich repeat containing 7	57554
ENSG00000033170	555.426	-0.0449152	0.156894	0.760054	0.881672	FUT8	fucosyltransferase 8	2530
ENSG00000033178	13309.2	0.659804	0.184727	0.000117089	0.00145827	UBA6	ubiquitin like modifier activating enzyme 6	55236
ENSG00000033327	240.248	1.19108	0.234321	4.37011e-08	1.29917e-06	GAB2	GRB2 associated binding protein 2	9846
ENSG00000033627	683.169	0.10569	0.181933	0.534418	0.735397	ATP6V0A1	ATPase H+ transporting V0 subunit a1	535
ENSG00000033800	1528.37	-0.446021	0.167545	0.00509428	0.0317053	PIAS1	protein inhibitor of activated STAT 1	8554
ENSG00000033867	3931.15	-0.175494	0.160962	0.250578	0.480223	SLC4A7	solute carrier family 4 member 7	9497
ENSG00000034053	0.565931	0.0530035	0.476837	0.325943	NA	APBA2	amyloid beta precursor protein binding family A member 2	321
ENSG00000034152	577.265	1.13554	0.327315	6.60555e-05	0.00089498	MAP2K3	mitogen-activated protein kinase kinase 3	5606
ENSG00000034510	68749.8	0.216023	0.205684	0.249063	0.478136	TMSB10	thymosin beta 10	9168
ENSG00000034533	178.383	-0.735598	0.220426	0.000238434	0.00267372	ASTE1	asteroid homolog 1	28990
ENSG00000034677	3157.21	0.312801	0.192644	0.075753	0.225179	RNF19A	ring finger protein 19A, RBR E3 ubiquitin protein ligase	25897
ENSG00000034693	1301.22	0.438125	0.147085	0.00158178	0.0127975	PEX3	peroxisomal biogenesis factor 3	8504
ENSG00000034713	781.152	-0.00632437	0.200313	0.975425	0.988931	GABARAPL2	GABA type A receptor associated protein like 2	11345
ENSG00000035115	187.428	-0.185017	0.204058	0.31242	0.545965	SH3YL1	SH3 and SYLF domain containing 1	26751
ENSG00000035141	2446.83	0.253915	0.134283	0.0504232	0.169246	FAM136A	family with sequence similarity 136 member A	84908
ENSG00000035403	4114.94	0.380105	0.168559	0.0154174	0.0727097	VCL	vinculin	7414
ENSG00000035499	304.717	-0.195495	0.200966	0.281846	0.514939	DEPDC1B	DEP domain containing 1B	55789
ENSG00000035664	210.816	-0.442882	0.241562	0.0354587	0.132132	DAPK2	death associated protein kinase 2	23604
ENSG00000035681	1838.19	0.0939473	0.119802	0.417636	0.643062	NSMAF	neutral sphingomyelinase activation associated factor	8439
ENSG00000035687	3578.02	0.776629	0.175145	2.54713e-06	5.02127e-05	ADSS2	adenylosuccinate synthase 2	159
ENSG00000035862	2254.35	-0.0370336	0.130559	0.770264	0.887211	TIMP2	TIMP metallopeptidase inhibitor 2	7077
ENSG00000035928	3379.54	0.364331	0.130719	0.00374684	0.0250494	RFC1	replication factor C subunit 1	5981
ENSG00000036054	1795.92	0.36501	0.114619	0.00100382	0.00887228	TBC1D23	TBC1 domain family member 23	55773
ENSG00000036257	761.11	0.0157905	0.182331	0.916979	0.961355	CUL3	cullin 3	8452
ENSG00000036530	0.488018	-0.0475132	0.474372	0.803976	NA	CYP46A1	cytochrome P450 family 46 subfamily A member 1	10858
ENSG00000036549	3090.42	0.353823	0.194443	0.0457327	0.158411	ZZZ3	zinc finger ZZ-type containing 3	26009
ENSG00000036672	5.54194	-1.58575	1.40286	0.0104988	0.0550315	USP2	ubiquitin specific peptidase 2	9099
ENSG00000037042	120.77	-0.380033	0.210549	0.0433263	0.152699	TUBG2	tubulin gamma 2	27175
ENSG00000037241	1256.16	-0.286628	0.244441	0.171428	0.380611	RPL26L1	ribosomal protein L26 like 1	51121
ENSG00000037280	14.3453	0.0778015	0.431368	0.690352	0.841449	FLT4	fms related receptor tyrosine kinase 4	2324
ENSG00000037474	3774.26	0.713842	0.214861	0.000259766	0.00289222	NSUN2	NOP2/Sun RNA methyltransferase 2	54888
ENSG00000037637	1003.61	0.0539877	0.140856	0.684517	0.838017	FBXO42	F-box protein 42	54455
ENSG00000037749	1799.82	0.150318	0.185299	0.376809	0.608368	MFAP3	microfibril associated protein 3	4238
ENSG00000037757	1150.37	-0.419593	0.212287	0.0269997	0.109005	MRI1	methylthioribose-1-phosphate isomerase 1	84245
ENSG00000037897	269.955	0.372601	0.244007	0.0759891	0.22564	METTL1	methyltransferase like 1	4234
ENSG00000037965	15.3797	-0.138648	0.378024	0.562703	0.756063	HOXC8	homeobox C8	3224
ENSG00000038002	481.553	-0.0941	0.209473	0.609733	0.789119	AGA	aspartylglucosaminidase	175
ENSG00000038210	3344.25	0.0709177	0.218626	0.705241	0.85079	PI4K2B	phosphatidylinositol 4-kinase type 2 beta	55300
ENSG00000038219	887.674	-0.0430099	0.175703	0.786576	0.896565	BOD1L1	biorientation of chromosomes in cell division 1 like 1	259282
ENSG00000038274	2572.75	-0.0308532	0.165804	0.787966	0.897089	MAT2B	methionine adenosyltransferase 2B	27430
ENSG00000038295	912.897	-0.468946	0.191479	0.00703174	0.0404682	TLL1	tolloid like 1	7092
ENSG00000038358	328.483	-0.271275	0.234028	0.180831	0.394054	EDC4	enhancer of mRNA decapping 4	23644
ENSG00000038382	8663.62	0.231582	0.170102	0.144191	0.340996	TRIO	trio Rho guanine nucleotide exchange factor	7204
ENSG00000038427	7.27527	1.88391	2.40879	0.00774659	0.0436172	VCAN	versican	1462
ENSG00000038532	225.359	1.41841e-05	0.200913	0.999625	0.999723	CLEC16A	C-type lectin domain containing 16A	23274
ENSG00000038945	3.11859	0.0443903	0.455323	0.73497	NA	MSR1	macrophage scavenger receptor 1	4481
ENSG00000039068	41.4309	-0.332748	0.401216	0.212514	0.434326	CDH1	cadherin 1	999
ENSG00000039123	4164.08	0.129291	0.163544	0.400646	0.628516	MTREX	Mtr4 exosome RNA helicase	23517
ENSG00000039139	160.522	-0.178545	0.239504	0.38501	0.616138	DNAH5	dynein axonemal heavy chain 5	1767
ENSG00000039319	3189.45	-0.123417	0.153988	0.424645	0.648382	ZFYVE16	zinc finger FYVE-type containing 16	9765
ENSG00000039523	220.443	-0.160825	0.292101	0.488424	0.701578	RIPOR1	RHO family interacting cell polarization regulator 1	79567
ENSG00000039560	1555.58	0.45456	0.194543	0.0102584	0.0540776	RAI14	retinoic acid induced 14	26064
ENSG00000039600	1.03602	-0.0571136	0.47596	0.640512	NA	SOX30	SRY-box transcription factor 30	11063
ENSG00000039650	409.385	0.0349294	0.253747	0.86962	0.937976	PNKP	polynucleotide kinase 3'-phosphatase	11284
ENSG00000040199	422.698	0.256902	0.197668	0.152137	0.352982	PHLPP2	PH domain and leucine rich repeat protein phosphatase 2	23035
ENSG00000040275	1442.11	0.152499	0.166415	0.324814	0.558187	SPDL1	spindle apparatus coiled-coil protein 1	54908
ENSG00000040341	1202.29	-0.00250204	0.149341	0.984746	0.993135	STAU2	staufen double-stranded RNA binding protein 2	27067
ENSG00000040487	193.218	-0.392686	0.271516	0.0839877	0.240595	SLC66A1	solute carrier family 66 member 1	54896
ENSG00000040531	131.862	-0.282042	0.264461	0.201671	0.421084	CTNS	cystinosin, lysosomal cystine transporter	1497
ENSG00000040608	20.8776	-0.246119	0.376316	0.330139	0.563575	RTN4R	reticulon 4 receptor	65078
ENSG00000040633	901.913	0.0898532	0.164623	0.558447	0.752359	PHF23	PHD finger protein 23	79142
ENSG00000040731	0.576792	-0.0531222	0.476869	0.459465	NA	CDH10	cadherin 10	1008
ENSG00000040933	330.102	-0.0200823	0.157404	0.899831	0.953557	INPP4A	inositol polyphosphate-4-phosphatase type I A	3631
ENSG00000041353	1485.57	0.246441	0.244227	0.241299	0.468785	RAB27B	RAB27B, member RAS oncogene family	5874
ENSG00000041357	18122.2	0.296103	0.159831	0.0484806	0.165046	PSMA4	proteasome 20S subunit alpha 4	5685
ENSG00000041515	64.517	0.138193	0.347653	0.57201	0.76313	MYO16	myosin XVI	23026
ENSG00000041802	1961.57	0.22338	0.116323	0.0498693	0.168163	LSG1	large 60S subunit nuclear export GTPase 1	55341
ENSG00000041880	446.264	0.0218331	0.185238	0.895875	0.951626	PARP3	poly(ADP-ribose) polymerase family member 3	10039
ENSG00000041982	102.781	-0.733036	0.425495	0.0201904	0.0884886	TNC	tenascin C	3371
ENSG00000041988	114.109	-0.370966	0.36199	0.158676	0.362943	THAP3	THAP domain containing 3	90326
ENSG00000042088	453.037	-0.349115	0.178094	0.032102	0.123274	TDP1	tyrosyl-DNA phosphodiesterase 1	55775
ENSG00000042286	426.097	0.0273271	0.227487	0.889616	0.948606	AIFM2	apoptosis inducing factor mitochondria associated 2	84883
ENSG00000042317	193.951	0.109454	0.292538	0.634481	0.80606	SPATA7	spermatogenesis associated 7	55812
ENSG00000042429	686.076	-0.000986207	0.177635	0.996211	0.998172	MED17	mediator complex subunit 17	9440
ENSG00000042445	1629.91	-0.359923	0.140409	0.00674078	0.0391192	RETSAT	retinol saturase	54884
ENSG00000042493	3228.95	-0.475279	0.261029	0.0325738	0.124663	CAPG	capping actin protein, gelsolin like	822
ENSG00000042753	1199.13	0.0511553	0.178483	0.793181	0.899652	AP2S1	adaptor related protein complex 2 subunit sigma 1	1175
ENSG00000042832	16.0898	0.330947	0.56112	0.126789	0.314799	TG	thyroglobulin	7038
ENSG00000042980	7.85027	-0.0360979	0.456681	0.820758	0.913878	ADAM28	ADAM metallopeptidase domain 28	10863
ENSG00000043039	0.841236	-0.00259962	0.473943	0.470295	NA	BARX2	BARX homeobox 2	8538
ENSG00000043093	1822.13	0.0830801	0.165941	0.591263	0.776255	DCUN1D1	defective in cullin neddylation 1 domain containing 1	54165
ENSG00000043143	1335.9	0.0633757	0.183791	0.710689	0.853478	JADE2	jade family PHD finger 2	23338
ENSG00000043355	121.996	-0.0854999	0.2155	0.660476	0.823589	ZIC2	Zic family member 2	7546
ENSG00000043462	1.10537	-0.002745	0.473933	0.425897	NA	LCP2	lymphocyte cytosolic protein 2	3937
ENSG00000043514	1532.85	0.549135	0.184542	0.00127609	0.0107903	TRIT1	tRNA isopentenyltransferase 1	54802
ENSG00000043591	2.31598	0.152434	0.491342	0.223967	NA	ADRB1	adrenoceptor beta 1	153
ENSG00000044012	2.23232	-0.00261756	0.473878	0.251206	NA	GUCA2B	guanylate cyclase activator 2B	2981
ENSG00000044090	152.466	-0.394306	0.333712	0.121735	0.306201	CUL7	cullin 7	9820
ENSG00000044115	10896.5	0.0875211	0.0911207	0.335169	0.56864	CTNNA1	catenin alpha 1	1495
ENSG00000044446	364.714	-0.489775	0.20514	0.00796114	0.0444775	PHKA2	phosphorylase kinase regulatory subunit alpha 2	5256
ENSG00000044459	1041.62	-0.0304282	0.196745	0.86438	0.935443	CNTLN	centlein	54875
ENSG00000044524	289.006	-0.433241	0.317859	0.0793891	0.232015	EPHA3	EPH receptor A3	2042
ENSG00000044574	10155.5	0.139714	0.216278	0.464908	0.683664	HSPA5	heat shock protein family A (Hsp70) member 5	3309
ENSG00000046604	2773.46	0.191273	0.160039	0.20461	0.424262	DSG2	desmoglein 2	1829
ENSG00000046647	144.444	-0.712391	0.219848	0.00037366	0.00390216	GEMIN8	gem nuclear organelle associated protein 8	54960
ENSG00000046651	1634.45	-0.427743	0.168605	0.00637318	0.0376184	OFD1	OFD1 centriole and centriolar satellite protein	8481
ENSG00000046653	12.8805	0.208283	0.423744	0.387497	0.618271	GPM6B	glycoprotein M6B	2824
ENSG00000046774	3.90553	0.0339919	0.437694	0.841977	0.924513	MAGEC2	MAGE family member C2	51438
ENSG00000047056	246.959	-0.0326425	0.177363	0.845557	0.92574	WDR37	WD repeat domain 37	22884
ENSG00000047188	1904.07	-0.128976	0.171823	0.420022	0.644579	YTHDC2	YTH domain containing 2	64848
ENSG00000047230	794.912	-0.340985	0.173229	0.0342115	0.129087	CTPS2	CTP synthase 2	56474
ENSG00000047249	463.732	0.159534	0.172734	0.313669	0.547161	ATP6V1H	ATPase H+ transporting V1 subunit H	51606
ENSG00000047315	4567.29	0.0217471	0.1377	0.918086	0.961773	POLR2B	RNA polymerase II subunit B	5431
ENSG00000047346	489.56	-0.120937	0.248518	0.574861	0.765379	FAM214A	family with sequence similarity 214 member A	56204
ENSG00000047365	1619.03	0.953585	0.201177	4.05893e-07	9.80499e-06	ARAP2	ArfGAP with RhoGAP domain, ankyrin repeat and PH domain 2	116984
ENSG00000047410	4557.64	0.311745	0.19867	0.0835979	0.240091	TPR	translocated promoter region, nuclear basket protein	7175
ENSG00000047457	162.767	0.598814	0.41996	0.0394345	0.14289	CP	ceruloplasmin	1356
ENSG00000047578	429.858	-0.161265	0.190634	0.354226	0.587534	KATNIP	katanin interacting protein	23247
ENSG00000047579	115.213	0.214931	0.244413	0.314738	0.548274	DTNBP1	dystrobrevin binding protein 1	84062
ENSG00000047597	239.491	-0.154598	0.206983	0.405486	0.632423	XK	X-linked Kx blood group	7504
ENSG00000047617	12.963	-0.397131	0.558522	0.132426	0.323193	ANO2	anoctamin 2	57101
ENSG00000047621	815.167	-0.348397	0.172591	0.03006	0.117623	C12orf4	chromosome 12 open reading frame 4	57102
ENSG00000047634	1426.15	0.271795	0.227606	0.178293	0.390209	SCML1	Scm polycomb group protein like 1	6322
ENSG00000047644	669.887	0.82882	0.180416	1.01418e-06	2.24e-05	WWC3	WWC family member 3	55841
ENSG00000047648	12.7736	0.156241	0.416882	0.489481	0.702155	ARHGAP6	Rho GTPase activating protein 6	395
ENSG00000047662	0.92924	-6.85603e-05	0.469133	0.842907	NA	FAM184B	family with sequence similarity 184 member B	27146
ENSG00000047849	5322.96	-0.156534	0.160961	0.326613	0.559916	MAP4	microtubule associated protein 4	4134
ENSG00000047932	1558.13	-0.240954	0.167911	0.12297	0.308204	GOPC	golgi associated PDZ and coiled-coil motif containing	57120
ENSG00000047936	26.9284	-0.525334	0.446811	0.0759751	0.22564	ROS1	ROS proto-oncogene 1, receptor tyrosine kinase	6098
ENSG00000048028	802.058	0.443727	0.164432	0.00382324	0.0254599	USP28	ubiquitin specific peptidase 28	57646
ENSG00000048052	120.607	1.84163	0.511332	1.95574e-05	0.000309695	HDAC9	histone deacetylase 9	9734
ENSG00000048140	424.2	-0.317109	0.187177	0.0649354	0.202039	TSPAN17	tetraspanin 17	26262
ENSG00000048162	966.011	0.287833	0.208432	0.123424	0.308963	NOP16	NOP16 nucleolar protein	51491
ENSG00000048342	288.471	-0.455645	0.201125	0.0122475	0.0614606	CC2D2A	coiled-coil and C2 domain containing 2A	57545
ENSG00000048392	878.235	-0.33008	0.191042	0.0541754	0.177654	RRM2B	ribonucleotide reductase regulatory TP53 inducible subunit M2B	50484
ENSG00000048405	879.852	0.197766	0.204046	0.285733	0.518876	ZNF800	zinc finger protein 800	168850
ENSG00000048462	1.42833	-0.00289948	0.47397	0.644424	NA	TNFRSF17	TNF receptor superfamily member 17	608
ENSG00000048471	376.788	-0.791194	0.169782	9.70507e-07	2.1623e-05	SNX29	sorting nexin 29	92017
ENSG00000048544	2561.88	0.214367	0.154827	0.136273	0.329151	MRPS10	mitochondrial ribosomal protein S10	55173
ENSG00000048649	948.221	0.440893	0.172906	0.00663243	0.0386889	RSF1	remodeling and spacing factor 1	51773
ENSG00000048707	1325.59	-0.0376243	0.172412	0.809864	0.908204	VPS13D	vacuolar protein sorting 13 homolog D	55187
ENSG00000048740	242.762	0.734379	0.264958	0.0014287	0.0118461	CELF2	CUGBP Elav-like family member 2	10659
ENSG00000048828	5659.32	0.103078	0.19848	0.563622	0.756748	FAM120A	family with sequence similarity 120A	23196
ENSG00000048991	710.972	-0.376298	0.19331	0.0313971	0.121438	R3HDM1	R3H domain containing 1	23518
ENSG00000049089	1.64837	-0.0134743	0.463951	0.902655	NA	COL9A2	collagen type IX alpha 2 chain	1298
ENSG00000049130	853.482	-0.417834	0.225133	0.0354431	0.132118	KITLG	KIT ligand	4254
ENSG00000049167	746.508	0.115187	0.139095	0.392603	0.622286	ERCC8	ERCC excision repair 8, CSA ubiquitin ligase complex subunit	1161
ENSG00000049192	1813.33	0.393996	0.200529	0.029849	0.116961	ADAMTS6	ADAM metallopeptidase with thrombospondin type 1 motif 6	11174
ENSG00000049239	207.153	-0.781659	0.260824	0.000664522	0.0062941	H6PD	hexose-6-phosphate dehydrogenase/glucose 1-dehydrogenase	9563
ENSG00000049245	1792.88	0.0718024	0.155932	0.575614	0.765916	VAMP3	vesicle associated membrane protein 3	9341
ENSG00000049246	407.802	-0.624595	0.229578	0.00237232	0.0176636	PER3	period circadian regulator 3	8863
ENSG00000049247	1.16568	-0.00119577	0.474108	0.644415	NA	UTS2	urotensin 2	10911
ENSG00000049249	418.905	1.7272	1.1248	0.00383237	0.0255124	TNFRSF9	TNF receptor superfamily member 9	3604
ENSG00000049283	2.0807	-0.0217406	0.460318	0.842781	NA	EPN3	epsin 3	55040
ENSG00000049323	670.492	-0.750575	0.230166	0.000306316	0.00330043	LTBP1	latent transforming growth factor beta binding protein 1	4052
ENSG00000049449	2924.61	0.0214521	0.178415	0.906486	0.956212	RCN1	reticulocalbin 1	5954
ENSG00000049540	0.393612	-0.0163062	0.474098	0.824547	NA	ELN	elastin	2006
ENSG00000049541	1357.73	-0.472675	0.150805	0.00090157	0.00812929	RFC2	replication factor C subunit 2	5982
ENSG00000049618	1283.53	-0.193721	0.158199	0.19003	0.405467	ARID1B	AT-rich interaction domain 1B	57492
ENSG00000049656	2532.22	0.123026	0.154274	0.40026	0.628165	CLPTM1L	CLPTM1 like	81037
ENSG00000049759	3475.78	1.32046	0.26757	1.19901e-07	3.22544e-06	NEDD4L	NEDD4 like E3 ubiquitin protein ligase	23327
ENSG00000049768	1.38418	-0.0838376	0.480503	0.517248	NA	FOXP3	forkhead box P3	50943
ENSG00000049769	11.6162	-0.0877792	0.398268	0.696666	0.844926	PPP1R3F	protein phosphatase 1 regulatory subunit 3F	89801
ENSG00000049860	4522.05	0.100245	0.168426	0.524828	0.72784	HEXB	hexosaminidase subunit beta	3074
ENSG00000049883	808.932	-0.217673	0.183609	0.194576	0.412143	PTCD2	pentatricopeptide repeat domain 2	79810
ENSG00000050130	1650.36	0.0834307	0.162514	0.604863	0.785351	JKAMP	JNK1/MAPK8 associated membrane protein	51528
ENSG00000050165	552.839	0.130063	0.18845	0.451508	0.671605	DKK3	dickkopf WNT signaling pathway inhibitor 3	27122
ENSG00000050327	143.402	0.818455	0.287759	0.00093699	0.00838079	ARHGEF5	Rho guanine nucleotide exchange factor 5	7984
ENSG00000050344	506.302	3.45485	0.286022	3.49631e-35	9.36826e-33	NFE2L3	nuclear factor, erythroid 2 like 3	9603
ENSG00000050393	661.745	0.120862	0.13537	0.357117	0.590184	MCUR1	mitochondrial calcium uniporter regulator 1	63933
ENSG00000050405	526.882	-0.0349642	0.182484	0.811791	0.908905	LIMA1	LIM domain and actin binding 1	51474
ENSG00000050426	883.207	0.0565266	0.156902	0.697188	0.845192	LETMD1	LETM1 domain containing 1	25875
ENSG00000050438	1.61233	0.00107278	0.464649	0.894795	NA	SLC4A8	solute carrier family 4 member 8	9498
ENSG00000050555	51.4325	-0.266118	0.332105	0.283345	0.516288	LAMC3	laminin subunit gamma 3	10319
ENSG00000050628	1.74507	-0.00303259	0.473865	0.341283	NA	PTGER3	prostaglandin E receptor 3	5733
ENSG00000050730	5.70832	-0.00328278	0.473807	0.244669	0.473078	TNIP3	TNFAIP3 interacting protein 3	79931
ENSG00000050748	852.885	-0.00967564	0.150589	0.934786	0.970531	MAPK9	mitogen-activated protein kinase 9	5601
ENSG00000050820	383.231	0.593268	0.227631	0.00345377	0.0235699	BCAR1	BCAR1 scaffold protein, Cas family member	9564
ENSG00000051009	250.95	-0.205135	0.222737	0.302567	0.536434	FHIP1B	FHF complex subunit HOOK interacting protein 1B	84067
ENSG00000051108	4012.91	0.165274	0.272726	0.458813	0.678291	HERPUD1	homocysteine inducible ER protein with ubiquitin like domain 1	9709
ENSG00000051128	88.6414	0.0740126	0.249183	0.728108	0.863452	HOMER3	homer scaffold protein 3	9454
ENSG00000051180	361.126	0.323897	0.2224	0.100687	0.271035	RAD51	RAD51 recombinase	5888
ENSG00000051341	886.421	0.233271	0.192127	0.184116	0.398188	POLQ	DNA polymerase theta	10721
ENSG00000051382	369.121	0.15111	0.174599	0.350892	0.584409	PIK3CB	phosphatidylinositol-4,5-bisphosphate 3-kinase catalytic subunit beta	5291
ENSG00000051523	499.665	-0.555617	0.28578	0.0201784	0.0884825	CYBA	cytochrome b-245 alpha chain	1535
ENSG00000051596	217.85	-0.0376175	0.22258	0.84693	0.926206	THOC3	THO complex 3	84321
ENSG00000051620	273.97	0.482305	0.207824	0.00994824	0.0527705	HEBP2	heme binding protein 2	23593
ENSG00000051825	1214.9	-0.258648	0.197616	0.148446	0.347187	MPHOSPH9	M-phase phosphoprotein 9	10198
ENSG00000052126	1454.61	0.684646	0.196125	0.000150956	0.0018179	PLEKHA5	pleckstrin homology domain containing A5	54477
ENSG00000052344	2.12074	0.128218	0.478193	0.334764	NA	PRSS8	serine protease 8	5652
ENSG00000052723	1666.41	0.506204	0.180361	0.00279718	0.0201208	SIKE1	suppressor of IKBKE 1	80143
ENSG00000052749	313.94	-0.0862054	0.190773	0.611535	0.790133	RRP12	ribosomal RNA processing 12 homolog	23223
ENSG00000052795	246.947	0.935248	0.217809	3.39153e-06	6.53408e-05	FNIP2	folliculin interacting protein 2	57600
ENSG00000052802	3139.67	-0.0616581	0.264783	0.773245	0.88886	MSMO1	methylsterol monooxygenase 1	6307
ENSG00000052841	2174.13	0.715017	0.195461	7.51681e-05	0.00100113	TTC17	tetratricopeptide repeat domain 17	55761
ENSG00000052850	12.1594	-1.47417	0.772296	0.00316615	0.0219903	ALX4	ALX homeobox 4	60529
ENSG00000053108	1248.88	0.273538	0.276419	0.229032	0.454769	FSTL4	follistatin like 4	23105
ENSG00000053254	980.598	0.0775097	0.151649	0.58399	0.771631	FOXN3	forkhead box N3	1112
ENSG00000053371	647.879	-0.222552	0.207727	0.229059	0.454769	AKR7A2	aldo-keto reductase family 7 member A2	8574
ENSG00000053372	4018	0.290518	0.178194	0.0780218	0.229402	MRTO4	MRT4 homolog, ribosome maturation factor	51154
ENSG00000053501	641.032	0.0221439	0.19397	0.892792	0.950233	USE1	unconventional SNARE in the ER 1	55850
ENSG00000053524	76.1465	0.0130957	0.256349	0.954727	0.979054	MCF2L2	MCF.2 cell line derived transforming sequence-like 2	23101
ENSG00000053747	378.565	-0.624019	0.231653	0.00236191	0.0176044	LAMA3	laminin subunit alpha 3	3909
ENSG00000053770	825.81	-0.142674	0.149433	0.301719	0.535831	AP5M1	adaptor related protein complex 5 subunit mu 1	55745
ENSG00000053900	533.784	-0.341064	0.148238	0.0150661	0.0715666	ANAPC4	anaphase promoting complex subunit 4	29945
ENSG00000053918	9.38895	-0.204275	0.476904	0.30073	0.534853	KCNQ1	potassium voltage-gated channel subfamily Q member 1	3784
ENSG00000054116	1817.91	0.214981	0.230835	0.287176	0.520518	TRAPPC3	trafficking protein particle complex subunit 3	27095
ENSG00000054118	3797.49	0.258073	0.143663	0.058941	0.188693	THRAP3	thyroid hormone receptor associated protein 3	9967
ENSG00000054148	550.183	-0.582028	0.369456	0.0342374	0.129148	PHPT1	phosphohistidine phosphatase 1	29085
ENSG00000054179	1.67441	-0.136556	0.493061	0.250864	NA	ENTPD2	ectonucleoside triphosphate diphosphohydrolase 2	954
ENSG00000054219	23.7546	-0.076361	0.34278	0.744193	0.87317	LY75	lymphocyte antigen 75	4065
ENSG00000054267	1212.97	0.733317	0.246872	0.000801831	0.00738512	ARID4B	AT-rich interaction domain 4B	51742
ENSG00000054277	361.186	0.193962	0.209406	0.301569	0.535737	OPN3	opsin 3	23596
ENSG00000054282	981.466	0.197673	0.169822	0.203445	0.422923	SDCCAG8	SHH signaling and ciliogenesis regulator SDCCAG8	10806
ENSG00000054356	6.6233	1.11534	2.5638	0.0122122	0.0613442	PTPRN	protein tyrosine phosphatase receptor type N	5798
ENSG00000054392	123.876	2.85405	0.427911	8.01351e-13	4.49551e-11	HHAT	hedgehog acyltransferase	55733
ENSG00000054523	1414.82	0.0146165	0.151413	0.880912	0.944512	KIF1B	kinesin family member 1B	23095
ENSG00000054598	1849.71	0.493597	0.201409	0.00687474	0.0397607	FOXC1	forkhead box C1	2296
ENSG00000054611	291.554	0.010655	0.181191	0.948046	0.976901	TBC1D22A	TBC1 domain family member 22A	25771
ENSG00000054654	5242.55	0.267314	0.191871	0.126339	0.314287	SYNE2	spectrin repeat containing nuclear envelope protein 2	23224
ENSG00000054690	232.09	0.290102	0.178734	0.0773312	0.228281	PLEKHH1	pleckstrin homology, MyTH4 and FERM domain containing H1	57475
ENSG00000054793	1256.72	-0.693337	0.202042	0.000191383	0.00222832	ATP9A	ATPase phospholipid transporting 9A (putative)	10079
ENSG00000054938	40.8175	-0.0600641	0.365582	0.797535	0.901977	CHRDL2	chordin like 2	25884
ENSG00000054965	661.501	-0.0585006	0.157483	0.685434	0.838357	FAM168A	family with sequence similarity 168 member A	23201
ENSG00000054967	434.583	0.684756	0.271671	0.00341613	0.0233874	RELT	RELT TNF receptor	84957
ENSG00000054983	112.705	-0.984345	0.259443	2.71417e-05	0.000412165	GALC	galactosylceramidase	2581
ENSG00000055044	6701.6	0.481387	0.158405	0.0014512	0.011979	NOP58	NOP58 ribonucleoprotein	51602
ENSG00000055070	4780.19	0.318895	0.120045	0.00590676	0.0353676	SZRD1	SUZ RNA binding domain containing 1	26099
ENSG00000055130	1299.49	0.0125324	0.146582	0.906164	0.955993	CUL1	cullin 1	8454
ENSG00000055147	545.795	-0.478953	0.17769	0.00355478	0.0240417	FAM114A2	family with sequence similarity 114 member A2	10827
ENSG00000055163	42.475	-0.388379	0.339809	0.132802	0.323563	CYFIP2	cytoplasmic FMR1 interacting protein 2	26999
ENSG00000055208	1860.32	0.628147	0.206671	0.000827899	0.00757723	TAB2	TGF-beta activated kinase 1 (MAP3K7) binding protein 2	23118
ENSG00000055211	1112.41	0.386302	0.170352	0.0145115	0.069598	GINM1	glycoprotein integral membrane 1	116254
ENSG00000055332	11904.8	1.94534	0.208977	4.19458e-20	5.02462e-18	EIF2AK2	eukaryotic translation initiation factor 2 alpha kinase 2	5610
ENSG00000055483	819.736	0.323092	0.228679	0.106273	0.280913	USP36	ubiquitin specific peptidase 36	57602
ENSG00000055609	2521.06	0.12698	0.168738	0.393031	0.622649	KMT2C	lysine methyltransferase 2C	58508
ENSG00000055732	173.25	-0.645729	0.301773	0.0101326	0.0535812	MCOLN3	mucolipin TRP cation channel 3	55283
ENSG00000055813	9.87265	-0.226345	0.479657	0.322901	0.556647	CCDC85A	coiled-coil domain containing 85A	114800
ENSG00000055917	2561.12	0.377829	0.174565	0.0190883	0.0850021	PUM2	pumilio RNA binding family member 2	23369
ENSG00000055950	461.796	-0.0699086	0.177878	0.646189	0.813916	MRPL43	mitochondrial ribosomal protein L43	84545
ENSG00000055955	6.36064	0.0321764	0.424075	0.866474	0.936394	ITIH4	inter-alpha-trypsin inhibitor heavy chain 4	3700
ENSG00000056050	1197.09	0.192523	0.21077	0.290825	0.524149	HPF1	histone PARylation factor 1	54969
ENSG00000056097	6238.04	0.0753807	0.120368	0.518016	0.723211	ZFR	zinc finger RNA binding protein	51663
ENSG00000056277	1037.98	-0.18879	0.170869	0.233592	0.459822	ZNF280C	zinc finger protein 280C	55609
ENSG00000056558	690.639	2.22734	0.622611	1.43874e-05	0.000236851	TRAF1	TNF receptor associated factor 1	7185
ENSG00000056586	5262.64	0.297129	0.178948	0.0750359	0.223625	RC3H2	ring finger and CCCH-type domains 2	54542
ENSG00000056736	78.5125	-0.796546	0.28085	0.00110584	0.00959013	IL17RB	interleukin 17 receptor B	55540
ENSG00000056972	1393.57	-0.356717	0.150451	0.0117345	0.0596655	TRAF3IP2	TRAF3 interacting protein 2	10758
ENSG00000056998	6.21209	-0.169891	0.44182	0.422006	0.646436	GYG2	glycogenin 2	8908
ENSG00000057019	6477.07	1.44498	0.231555	4.68265e-11	2.18209e-09	DCBLD2	discoidin, CUB and LCCL domain containing 2	131566
ENSG00000057149	11.6496	0.0586309	0.453085	0.680199	0.836304	SERPINB3	serpin family B member 3	6317
ENSG00000057252	1473.89	0.191817	0.17508	0.23473	0.46126	SOAT1	sterol O-acyltransferase 1	6646
ENSG00000057294	915.511	2.19609	0.279167	2.58238e-16	2.14644e-14	PKP2	plakophilin 2	5318
ENSG00000057468	2.28108	-0.0975299	0.474511	0.427825	NA	MSH4	mutS homolog 4	4438
ENSG00000057608	14658.2	-0.0728754	0.178639	0.657409	0.821193	GDI2	GDP dissociation inhibitor 2	2665
ENSG00000057657	750.123	-0.10386	0.236877	0.67802	0.834807	PRDM1	PR/SET domain 1	639
ENSG00000057663	1491.71	0.337946	0.197665	0.0590373	0.188912	ATG5	autophagy related 5	9474
ENSG00000057704	104.776	-0.248445	0.290726	0.289337	0.52253	TMCC3	transmembrane and coiled-coil domain family 3	57458
ENSG00000057757	1773.33	0.0674747	0.17247	0.66823	0.828432	PITHD1	PITH domain containing 1	57095
ENSG00000057935	597.465	-0.145284	0.199191	0.420498	0.644855	MTA3	metastasis associated 1 family member 3	57504
ENSG00000058056	681.728	-0.174961	0.205192	0.342278	0.575666	USP13	ubiquitin specific peptidase 13	8975
ENSG00000058063	2405.33	0.188228	0.164764	0.212442	0.434224	ATP11B	ATPase phospholipid transporting 11B (putative)	23200
ENSG00000058085	994.157	0.969457	0.285764	0.000115819	0.00144606	LAMC2	laminin subunit gamma 2	3918
ENSG00000058091	996.432	0.723214	0.190439	4.36765e-05	0.000623592	CDK14	cyclin dependent kinase 14	5218
ENSG00000058262	5529.2	-0.242723	0.173736	0.131627	0.321899	SEC61A1	SEC61 translocon subunit alpha 1	29927
ENSG00000058272	7805.51	0.342918	0.184664	0.0460197	0.159149	PPP1R12A	protein phosphatase 1 regulatory subunit 12A	4659
ENSG00000058335	1.9471	-0.0958498	0.479634	0.537445	NA	RASGRF1	Ras protein specific guanine nucleotide releasing factor 1	5923
ENSG00000058404	2.45832	0.265296	0.565636	0.0614257	NA	CAMK2B	calcium/calmodulin dependent protein kinase II beta	816
ENSG00000058453	33.7644	-0.624221	0.371932	0.0285873	0.113568	CROCC	ciliary rootlet coiled-coil, rootletin	9696
ENSG00000058600	985.782	0.229021	0.156981	0.1216	0.3059	POLR3E	RNA polymerase III subunit E	55718
ENSG00000058668	5260.54	-1.27775	0.166742	3.15892e-15	2.28926e-13	ATP2B4	ATPase plasma membrane Ca2+ transporting 4	493
ENSG00000058673	87.0584	0.67962	0.401489	0.0220044	0.0938761	ZC3H11A	zinc finger CCCH-type containing 11A	9877
ENSG00000058729	1210.24	0.251112	0.15485	0.0843284	0.241256	RIOK2	RIO kinase 2	55781
ENSG00000058799	1208.67	0.193175	0.157919	0.193475	0.410494	YIPF1	Yip1 domain family member 1	54432
ENSG00000058804	4893.3	0.22964	0.177895	0.153947	0.355843	NDC1	NDC1 transmembrane nucleoporin	55706
ENSG00000058866	6.50014	-0.126019	0.474016	0.467372	0.685654	DGKG	diacylglycerol kinase gamma	1608
ENSG00000059122	91.9899	-0.334183	0.295962	0.16556	0.372284	FLYWCH1	FLYWCH-type zinc finger 1	84256
ENSG00000059145	195.515	-0.950132	0.2565	3.88539e-05	0.000564352	UNKL	unk like zinc finger	64718
ENSG00000059377	69.4446	0.321992	0.283609	0.169089	0.377103	TBXAS1	thromboxane A synthase 1	6916
ENSG00000059378	2744.22	2.42913	0.183884	5.78887e-41	1.96474e-38	PARP12	poly(ADP-ribose) polymerase family member 12	64761
ENSG00000059573	2299.56	0.0184523	0.157985	0.923137	0.964371	ALDH18A1	aldehyde dehydrogenase 18 family member A1	5832
ENSG00000059588	809.051	0.0131173	0.143154	0.922609	0.964248	TARBP1	TAR (HIV-1) RNA binding protein 1	6894
ENSG00000059691	520.888	-0.425932	0.222358	0.0321754	0.12351	GATB	glutamyl-tRNA amidotransferase subunit B	5188
ENSG00000059728	8298.44	2.77274	0.271293	8.71629e-26	1.51708e-23	MXD1	MAX dimerization protein 1	4084
ENSG00000059758	3159.11	1.24752	0.209772	3.29171e-10	1.38783e-08	CDK17	cyclin dependent kinase 17	5128
ENSG00000059769	639.944	0.50634	0.184881	0.00292642	0.0207571	DNAJC25	DnaJ heat shock protein family (Hsp40) member C25	548645
ENSG00000059804	1951.63	3.05505	0.287549	1.16795e-27	2.20223e-25	SLC2A3	solute carrier family 2 member 3	6515
ENSG00000059915	2.85385	0.0580987	0.438682	0.744094	NA	PSD	pleckstrin and Sec7 domain containing	5662
ENSG00000060069	127.741	0.240582	0.297934	0.310068	0.54358	CTDP1	CTD phosphatase subunit 1	9150
ENSG00000060138	4474.74	0.541543	0.152103	0.000177926	0.00209924	YBX3	Y-box binding protein 3	8531
ENSG00000060140	204.004	0.124807	0.278778	0.587983	0.77427	STYK1	serine/threonine/tyrosine kinase 1	55359
ENSG00000060237	5192.35	-0.510996	0.215921	0.00864765	0.0472373	WNK1	WNK lysine deficient protein kinase 1	65125
ENSG00000060303	0.404698	0.000473409	0.470784	0.767907	NA	RPS17P5	ribosomal protein S17 pseudogene 5	442216
ENSG00000060339	3209.94	0.0983674	0.171243	0.525112	0.728135	CCAR1	cell division cycle and apoptosis regulator 1	55749
ENSG00000060491	406.528	1.37315	0.279845	1.02186e-07	2.79693e-06	OGFR	opioid growth factor receptor	11054
ENSG00000060558	51.609	0.941703	0.496031	0.00767565	0.0433583	GNA15	G protein subunit alpha 15	2769
ENSG00000060642	299.56	-0.479016	0.232163	0.019289	0.0856897	PIGV	phosphatidylinositol glycan anchor biosynthesis class V	55650
ENSG00000060656	433.606	-0.0779745	0.187983	0.650301	0.817079	PTPRU	protein tyrosine phosphatase receptor type U	10076
ENSG00000060688	2491.79	0.070832	0.159712	0.620746	0.796407	SNRNP40	small nuclear ribonucleoprotein U5 subunit 40	9410
ENSG00000060718	2.40852	-0.175209	0.509467	0.153158	NA	COL11A1	collagen type XI alpha 1 chain	1301
ENSG00000060749	2225.55	-0.497566	0.224697	0.0117147	0.0596098	QSER1	glutamine and serine rich 1	79832
ENSG00000060762	503.044	-0.391063	0.174248	0.015286	0.0722573	MPC1	mitochondrial pyruvate carrier 1	51660
ENSG00000060971	644.442	-0.281691	0.226895	0.158858	0.363196	ACAA1	acetyl-CoA acyltransferase 1	30
ENSG00000060982	8961.2	0.360995	0.183695	0.0327946	0.125249	BCAT1	branched chain amino acid transaminase 1	586
ENSG00000061273	575.309	0.557597	0.178373	0.000695928	0.00653987	HDAC7	histone deacetylase 7	51564
ENSG00000061455	72.9739	0.690206	0.336628	0.0104018	0.0546358	PRDM6	PR/SET domain 6	93166
ENSG00000061656	35.48	0.0256711	0.381184	0.903448	0.955228	SPAG4	sperm associated antigen 4	6676
ENSG00000061676	3189	0.186205	0.149478	0.195382	0.413163	NCKAP1	NCK associated protein 1	10787
ENSG00000061794	2666.65	0.265464	0.189865	0.129287	0.318437	MRPS35	mitochondrial ribosomal protein S35	60488
ENSG00000061936	497.528	0.423718	0.179254	0.0103393	0.0544337	SFSWAP	splicing factor SWAP	6433
ENSG00000061938	177.947	0.0072978	0.255163	0.9745	0.988604	TNK2	tyrosine kinase non receptor 2	10188
ENSG00000061987	926.332	-0.0411786	0.170966	0.793749	0.899845	MON2	MON2 homolog, regulator of endosome-to-Golgi trafficking	23041
ENSG00000062038	55.1952	1.47178	0.471098	0.000118553	0.00147208	CDH3	cadherin 3	1001
ENSG00000062194	6353.56	0.790079	0.146227	1.88005e-08	5.881e-07	GPBP1	GC-rich promoter binding protein 1	65056
ENSG00000062282	27.3826	-0.770469	0.4642	0.0183548	0.0826573	DGAT2	diacylglycerol O-acyltransferase 2	84649
ENSG00000062370	227.615	0.379792	0.228809	0.0613411	0.194212	ZNF112	zinc finger protein 112	7771
ENSG00000062485	2679.11	-0.387552	0.153271	0.00716872	0.0410298	CS	citrate synthase	1431
ENSG00000062524	1.04287	-0.067002	0.477995	0.488239	NA	LTK	leukocyte receptor tyrosine kinase	4058
ENSG00000062582	28.2884	0.649337	0.513504	0.0415921	0.148292	MRPS24	mitochondrial ribosomal protein S24	64951
ENSG00000062598	493.152	-0.00731586	0.173916	0.948109	0.976901	ELMO2	engulfment and cell motility 2	63916
ENSG00000062650	2656.92	0.408187	0.150572	0.00393463	0.0260156	WAPL	WAPL cohesin release factor	23063
ENSG00000062716	47762	0.618312	0.232306	0.00233298	0.0174472	VMP1	vacuole membrane protein 1	81671
ENSG00000062725	1572.94	0.163146	0.135964	0.20989	0.430434	APPBP2	amyloid beta precursor protein binding protein 2	10513
ENSG00000062822	320.657	-0.387594	0.25733	0.0761423	0.225963	POLD1	DNA polymerase delta 1, catalytic subunit	5424
ENSG00000063046	12695.8	-0.109481	0.154426	0.452343	0.672373	EIF4B	eukaryotic translation initiation factor 4B	1975
ENSG00000063127	6.77206	-0.164253	0.453418	0.409605	0.636214	SLC6A16	solute carrier family 6 member 16	28968
ENSG00000063169	83.8148	-0.495917	0.379066	0.0658106	0.203952	BICRA	BRD4 interacting chromatin remodeling complex associated protein	29998
ENSG00000063176	174.93	-0.743206	0.332467	0.00594262	0.0355614	SPHK2	sphingosine kinase 2	56848
ENSG00000063177	8997.01	-0.481927	0.223995	0.0148763	0.0709464	RPL18	ribosomal protein L18	6141
ENSG00000063180	329.089	-0.395345	0.257518	0.0707982	0.214448	CA11	carbonic anhydrase 11	770
ENSG00000063241	79.1254	-0.356806	0.316417	0.154188	0.356238	ISOC2	isochorismatase domain containing 2	79763
ENSG00000063244	2949.81	-0.374845	0.211633	0.0421231	0.149598	U2AF2	U2 small nuclear RNA auxiliary factor 2	11338
ENSG00000063245	629.454	-0.703489	0.245789	0.00116195	0.00996716	EPN1	epsin 1	29924
ENSG00000063322	1187.01	-0.249527	0.161476	0.103292	0.27565	MED29	mediator complex subunit 29	55588
ENSG00000063438	40.1375	-1.26676	0.491152	0.000999444	0.00884899	AHRR	aryl-hydrocarbon receptor repressor	57491
ENSG00000063515	0.475157	-0.0347014	0.473775	0.918566	NA	GSC2	goosecoid homeobox 2	2928
ENSG00000063587	301.246	0.435196	0.203256	0.0178789	0.0810884	ZNF275	zinc finger protein 275	10838
ENSG00000063601	783.547	0.187864	0.133672	0.142129	0.337765	MTMR1	myotubularin related protein 1	8776
ENSG00000063660	573.426	-1.12826	0.272579	4.74166e-06	8.75424e-05	GPC1	glypican 1	2817
ENSG00000063761	54.1919	-0.526491	0.311508	0.0355712	0.132435	ADCK1	aarF domain containing kinase 1	57143
ENSG00000063854	189.358	-0.553471	0.286957	0.0212881	0.0917873	HAGH	hydroxyacylglutathione hydrolase	3029
ENSG00000063978	2895.95	0.154854	0.119987	0.182209	0.395914	RNF4	ring finger protein 4	6047
ENSG00000064012	3171.14	0.511149	0.225116	0.0107575	0.0559842	CASP8	caspase 8	841
ENSG00000064042	6633.73	0.494794	0.130913	7.50754e-05	0.00100099	LIMCH1	LIM and calponin homology domains 1	22998
ENSG00000064102	4442.93	0.237938	0.172801	0.13861	0.33286	INTS13	integrator complex subunit 13	55726
ENSG00000064115	2276.28	-0.284273	0.150575	0.0392623	0.142469	TM7SF3	transmembrane 7 superfamily member 3	51768
ENSG00000064195	14.9767	-0.420594	0.602918	0.111805	0.28972	DLX3	distal-less homeobox 3	1747
ENSG00000064199	95.4413	-0.974985	0.30798	0.00026443	0.00293772	SPA17	sperm autoantigenic protein 17	53340
ENSG00000064205	1162.84	-1.0119	0.248359	7.47376e-06	0.000132	CCN5	cellular communication network factor 5	8839
ENSG00000064225	159.676	0.475726	0.241118	0.0230913	0.0969368	ST3GAL6	ST3 beta-galactoside alpha-2,3-sialyltransferase 6	10402
ENSG00000064270	0.808691	-0.0211688	0.472592	0.579527	NA	ATP2C2	ATPase secretory pathway Ca2+ transporting 2	9914
ENSG00000064300	15.5539	-0.0037548	0.432348	0.983888	0.992908	NGFR	nerve growth factor receptor	4804
ENSG00000064309	416.59	-0.571247	0.259715	0.0105605	0.0553135	CDON	cell adhesion associated, oncogene regulated	50937
ENSG00000064313	2011.42	0.196157	0.164312	0.202654	0.422165	TAF2	TATA-box binding protein associated factor 2	6873
ENSG00000064393	708.418	0.25545	0.193004	0.14541	0.342644	HIPK2	homeodomain interacting protein kinase 2	28996
ENSG00000064419	2339.18	0.145028	0.126276	0.227373	0.452877	TNPO3	transportin 3	23534
ENSG00000064490	760.49	-0.743991	0.288761	0.00249855	0.0184216	RFXANK	regulatory factor X associated ankyrin containing protein	8625
ENSG00000064545	77.9451	-0.568816	0.320801	0.0262089	0.106619	TMEM161A	transmembrane protein 161A	54929
ENSG00000064547	63.0973	0.093705	0.313209	0.694507	0.8441	LPAR2	lysophosphatidic acid receptor 2	9170
ENSG00000064601	609.803	-0.457173	0.213336	0.0173523	0.0793409	CTSA	cathepsin A	5476
ENSG00000064607	1556.21	-0.0899643	0.122947	0.447329	0.667356	SUGP2	SURP and G-patch domain containing 2	10147
ENSG00000064651	1789.71	-0.071836	0.15403	0.631345	0.804148	SLC12A2	solute carrier family 12 member 2	6558
ENSG00000064652	1962.86	0.343991	0.202571	0.0546922	0.178916	SNX24	sorting nexin 24	28966
ENSG00000064655	0.595039	-0.0157468	0.473456	0.799851	NA	EYA2	EYA transcriptional coactivator and phosphatase 2	2139
ENSG00000064666	1874.88	0.17913	0.183851	0.29021	0.523277	CNN2	calponin 2	1265
ENSG00000064687	161.943	-0.555875	0.301695	0.0239495	0.0994306	ABCA7	ATP binding cassette subfamily A member 7	10347
ENSG00000064692	2.95622	-0.155153	0.487304	0.231423	NA	SNCAIP	synuclein alpha interacting protein	9627
ENSG00000064703	2181.42	0.32048	0.176429	0.049723	0.16792	DDX20	DEAD-box helicase 20	11218
ENSG00000064726	7463.08	0.296502	0.196138	0.0964447	0.263589	BTBD1	BTB domain containing 1	53339
ENSG00000064763	454.1	-0.0631807	0.180186	0.70116	0.847851	FAR2	fatty acyl-CoA reductase 2	55711
ENSG00000064787	4.54463	-0.0823911	0.463044	0.531064	0.732696	BCAS1	brain enriched myelin associated protein 1	8537
ENSG00000064932	429.491	0.38874	0.262647	0.0798788	0.233145	SBNO2	strawberry notch homolog 2	22904
ENSG00000064933	552.738	-0.29794	0.168929	0.0565534	0.183326	PMS1	PMS1 homolog 1, mismatch repair system component	5378
ENSG00000064961	481.254	0.036534	0.231494	0.857065	0.932183	HMG20B	high mobility group 20B	10362
ENSG00000064989	39.3147	-0.167604	0.404369	0.471777	0.689004	CALCRL	calcitonin receptor like receptor	10203
ENSG00000064995	1651.01	0.290133	0.134289	0.0231395	0.0970771	TAF11	TATA-box binding protein associated factor 11	6882
ENSG00000064999	405.75	0.540808	0.216438	0.0054478	0.033345	ANKS1A	ankyrin repeat and sterile alpha motif domain containing 1A	23294
ENSG00000065000	780.6	-0.120404	0.18948	0.483977	0.69826	AP3D1	adaptor related protein complex 3 subunit delta 1	8943
ENSG00000065029	228.428	-0.774919	0.292215	0.00193126	0.0149993	ZNF76	zinc finger protein 76	7629
ENSG00000065054	277.071	0.259625	0.264338	0.237592	0.464821	SLC9A3R2	SLC9A3 regulator 2	9351
ENSG00000065057	55.0597	-0.306938	0.413169	0.24071	0.468178	NTHL1	nth like DNA glycosylase 1	4913
ENSG00000065060	2664.32	0.358149	0.274434	0.115728	0.296661	UHRF1BP1	UHRF1 binding protein 1	54887
ENSG00000065135	6288.81	0.502023	0.176673	0.00205297	0.0157523	GNAI3	G protein subunit alpha i3	2773
ENSG00000065150	9950.94	-0.201888	0.130773	0.102443	0.273953	IPO5	importin 5	3843
ENSG00000065154	1668.03	-0.684536	0.171183	2.04072e-05	0.000320905	OAT	ornithine aminotransferase	4942
ENSG00000065183	1683.64	0.162948	0.183692	0.337274	0.570737	WDR3	WD repeat domain 3	10885
ENSG00000065243	5079.24	-0.0661979	0.168058	0.68405	0.837744	PKN2	protein kinase N2	5586
ENSG00000065268	121.206	-0.381839	0.307754	0.116642	0.298253	WDR18	WD repeat domain 18	57418
ENSG00000065308	774.47	-0.307048	0.172504	0.0549034	0.17938	TRAM2	translocation associated membrane protein 2	9697
ENSG00000065320	1.12754	-0.0518902	0.475003	0.70376	NA	NTN1	netrin 1	9423
ENSG00000065325	509.86	-0.535002	0.21438	0.00589236	0.035323	GLP2R	glucagon like peptide 2 receptor	9340
ENSG00000065328	1410.99	0.207871	0.13729	0.115095	0.29557	MCM10	minichromosome maintenance 10 replication initiation factor	55388
ENSG00000065357	1430.66	0.0319587	0.1466	0.81067	0.908579	DGKA	diacylglycerol kinase alpha	1606
ENSG00000065361	52.1573	-0.47631	0.395228	0.0845005	0.241579	ERBB3	erb-b2 receptor tyrosine kinase 3	2065
ENSG00000065413	320.794	-0.312841	0.173016	0.0516743	0.172197	ANKRD44	ankyrin repeat domain 44	91526
ENSG00000065427	7048.9	0.138218	0.115867	0.201135	0.42052	KARS1	lysyl-tRNA synthetase 1	3735
ENSG00000065457	262.539	-0.319635	0.184274	0.0588246	0.188468	ADAT1	adenosine deaminase tRNA specific 1	23536
ENSG00000065485	437.184	0.158211	0.245077	0.452691	0.672581	PDIA5	protein disulfide isomerase family A member 5	10954
ENSG00000065491	384.775	-0.118223	0.169067	0.453533	0.673356	TBC1D22B	TBC1 domain family member 22B	55633
ENSG00000065518	4314.79	-0.51036	0.27749	0.0272005	0.109534	NDUFB4	NADH:ubiquinone oxidoreductase subunit B4	4710
ENSG00000065526	1096.28	0.56099	0.220321	0.00442863	0.0285033	SPEN	spen family transcriptional repressor	23013
ENSG00000065534	61.6908	0.0238268	0.294448	0.923841	0.964577	MYLK	myosin light chain kinase	4638
ENSG00000065548	4054.22	0.762873	0.172418	2.65786e-06	5.21432e-05	ZC3H15	zinc finger CCCH-type containing 15	55854
ENSG00000065559	1185.01	-0.11126	0.179401	0.519661	0.724432	MAP2K4	mitogen-activated protein kinase kinase 4	6416
ENSG00000065600	565.079	0.550357	0.160321	0.000221005	0.00250866	PACC1	proton activated chloride channel 1	55248
ENSG00000065613	3501.83	1.13742	0.187996	2.08866e-10	9.03046e-09	SLK	STE20 like kinase	9748
ENSG00000065615	736.014	0.191122	0.137037	0.143626	0.340213	CYB5R4	cytochrome b5 reductase 4	51167
ENSG00000065618	203.097	2.63686	0.406548	2.94905e-12	1.568e-10	COL17A1	collagen type XVII alpha 1 chain	1308
ENSG00000065621	258.015	0.548392	0.316642	0.029801	0.116885	GSTO2	glutathione S-transferase omega 2	119391
ENSG00000065665	156.294	-0.150686	0.217201	0.433139	0.656088	SEC61A2	SEC61 translocon subunit alpha 2	55176
ENSG00000065675	18.0979	-0.262654	0.426623	0.300342	0.53447	PRKCQ	protein kinase C theta	5588
ENSG00000065717	5.29777	-2.38447	1.84449	0.00689529	0.0398456	TLE2	TLE family member 2, transcriptional corepressor	7089
ENSG00000065802	549.988	0.435195	0.172457	0.00648251	0.0380651	ASB1	ankyrin repeat and SOCS box containing 1	51665
ENSG00000065809	3375.02	0.20432	0.179384	0.226466	0.451692	FAM107B	family with sequence similarity 107 member B	83641
ENSG00000065833	931.592	-0.179455	0.219318	0.350785	0.584409	ME1	malic enzyme 1	4199
ENSG00000065882	549.504	0.117648	0.179843	0.472852	0.689762	TBC1D1	TBC1 domain family member 1	23216
ENSG00000065883	1548.96	0.126016	0.118662	0.254031	0.483829	CDK13	cyclin dependent kinase 13	8621
ENSG00000065911	10450.4	0.469952	0.340803	0.0714142	0.215832	MTHFD2	methylenetetrahydrofolate dehydrogenase (NADP+ dependent) 2, methenyltetrahydrofolate cyclohydrolase	10797
ENSG00000065923	861.225	0.363604	0.167447	0.0194391	0.0862247	SLC9A7	solute carrier family 9 member A7	84679
ENSG00000065970	226.032	0.299521	0.174275	0.0627265	0.197337	FOXJ2	forkhead box J2	55810
ENSG00000065978	5983.08	0.539536	0.221514	0.00652708	0.0382692	YBX1	Y-box binding protein 1	4904
ENSG00000065989	24.228	-0.322419	0.366551	0.213354	0.435318	PDE4A	phosphodiesterase 4A	5141
ENSG00000066027	880.53	-0.305656	0.17849	0.0630455	0.19792	PPP2R5A	protein phosphatase 2 regulatory subunit B'alpha	5525
ENSG00000066032	1.13518	-0.0254415	0.466116	0.857535	NA	CTNNA2	catenin alpha 2	1496
ENSG00000066044	462.462	-0.104952	0.195403	0.530424	0.732359	ELAVL1	ELAV like RNA binding protein 1	1994
ENSG00000066056	0.521393	-0.0016833	0.474054	0.59226	NA	TIE1	tyrosine kinase with immunoglobulin like and EGF like domains 1	7075
ENSG00000066084	3718.81	0.31287	0.172168	0.0521679	0.173347	DIP2B	disco interacting protein 2 homolog B	57609
ENSG00000066117	1737.73	0.0205098	0.108041	0.841412	0.924434	SMARCD1	SWI/SNF related, matrix associated, actin dependent regulator of chromatin, subfamily d, member 1	6602
ENSG00000066135	428.809	-0.0036487	0.233746	0.984645	0.993081	KDM4A	lysine demethylase 4A	9682
ENSG00000066136	953.97	-0.231842	0.181621	0.171012	0.38015	NFYC	nuclear transcription factor Y subunit gamma	4802
ENSG00000066185	4.78318	-0.0762456	0.437665	0.673397	0.831901	ZMYND12	zinc finger MYND-type containing 12	84217
ENSG00000066230	12.7398	-0.502351	0.668782	0.0806704	0.234548	SLC9A3	solute carrier family 9 member A3	6550
ENSG00000066248	273.966	0.297021	0.219498	0.126474	0.31447	NGEF	neuronal guanine nucleotide exchange factor	25791
ENSG00000066279	4753.9	-0.715516	0.232589	0.000582554	0.00561701	ASPM	assembly factor for spindle microtubules	259266
ENSG00000066322	3593	0.0410251	0.136009	0.760692	0.88206	ELOVL1	ELOVL fatty acid elongase 1	64834
ENSG00000066379	716.876	0.0247099	0.24378	0.903124	0.95509	POLR1H	RNA polymerase I subunit H	30834
ENSG00000066422	2448.66	0.470225	0.1746	0.0037219	0.0249358	ZBTB11	zinc finger and BTB domain containing 11	27107
ENSG00000066427	911.368	0.123759	0.197512	0.491127	0.703476	ATXN3	ataxin 3	4287
ENSG00000066455	1640.66	0.00268813	0.122855	0.994911	0.997924	GOLGA5	golgin A5	9950
ENSG00000066468	0.616247	-0.00165928	0.474047	0.581739	NA	FGFR2	fibroblast growth factor receptor 2	2263
ENSG00000066557	1280.69	0.129655	0.155999	0.38213	0.613795	LRRC40	leucine rich repeat containing 40	55631
ENSG00000066583	580.733	0.0296072	0.173722	0.881104	0.944524	ISOC1	isochorismatase domain containing 1	51015
ENSG00000066629	99.18	-0.419796	0.312027	0.0855986	0.243624	EML1	EMAP like 1	2009
ENSG00000066651	2090.11	0.556797	0.191009	0.00151914	0.0124093	TRMT11	tRNA methyltransferase 11 homolog	60487
ENSG00000066654	2570.33	0.408081	0.214855	0.0331824	0.126139	THUMPD1	THUMP domain containing 1	55623
ENSG00000066697	2439.28	0.887036	0.199027	1.90608e-06	3.88543e-05	MSANTD3	Myb/SANT DNA binding domain containing 3	91283
ENSG00000066735	2114.53	-0.0841901	0.212289	0.660333	0.823556	KIF26A	kinesin family member 26A	26153
ENSG00000066739	691.643	0.0422146	0.183656	0.801858	0.904235	ATG2B	autophagy related 2B	55102
ENSG00000066777	1784.3	0.130992	0.187896	0.451496	0.671605	ARFGEF1	ADP ribosylation factor guanine nucleotide exchange factor 1	10565
ENSG00000066827	781.875	0.0934351	0.145464	0.486878	0.700691	ZFAT	zinc finger and AT-hook domain containing	57623
ENSG00000066855	1099.83	0.361766	0.139966	0.00664574	0.0387332	MTFR1	mitochondrial fission regulator 1	9650
ENSG00000066923	4.82994	-0.0230034	0.436992	0.894321	0.950916	STAG3	stromal antigen 3	10734
ENSG00000066926	498.997	-0.884776	0.17082	5.02747e-08	1.47947e-06	FECH	ferrochelatase	2235
ENSG00000066933	905.412	-0.311197	0.154396	0.0333134	0.126427	MYO9A	myosin IXA	4649
ENSG00000067057	4319.6	0.745812	0.196774	4.13237e-05	0.000595131	PFKP	phosphofructokinase, platelet	5214
ENSG00000067064	5526.57	-0.315337	0.267501	0.155745	0.358939	IDI1	isopentenyl-diphosphate delta isomerase 1	3422
ENSG00000067066	9789.89	2.37918	0.205385	2.82896e-32	6.62172e-30	SP100	SP100 nuclear antigen	6672
ENSG00000067082	5943.86	1.98716	0.248404	9.39327e-17	8.24502e-15	KLF6	Kruppel like factor 6	1316
ENSG00000067113	430.416	-0.620908	0.234058	0.00280309	0.0201348	PLPP1	phospholipid phosphatase 1	8611
ENSG00000067141	41.9223	-0.200534	0.358168	0.411593	0.63773	NEO1	neogenin 1	4756
ENSG00000067167	8214.59	0.149008	0.169111	0.340047	0.573655	TRAM1	translocation associated membrane protein 1	23471
ENSG00000067177	571.004	-0.184647	0.184633	0.27166	0.504008	PHKA1	phosphorylase kinase regulatory subunit alpha 1	5255
ENSG00000067182	3498.51	0.152141	0.156452	0.294441	0.528227	TNFRSF1A	TNF receptor superfamily member 1A	7132
ENSG00000067191	231.84	0.612976	0.275142	0.00836982	0.0461031	CACNB1	calcium voltage-gated channel auxiliary subunit beta 1	782
ENSG00000067208	675.522	0.0829659	0.16818	0.604284	0.785035	EVI5	ecotropic viral integration site 5	7813
ENSG00000067221	394.769	1.52285	0.371897	3.55049e-06	6.78216e-05	STOML1	stomatin like 1	9399
ENSG00000067225	87051.1	-0.199683	0.160221	0.183436	0.397435	PKM	pyruvate kinase M1/2	5315
ENSG00000067248	971.079	0.109779	0.193579	0.536225	0.736772	DHX29	DExH-box helicase 29	54505
ENSG00000067334	2663.42	0.638676	0.131341	4.42465e-07	1.05928e-05	DNTTIP2	deoxynucleotidyltransferase terminal interacting protein 2	30836
ENSG00000067365	351.98	-0.35012	0.189688	0.044528	0.155504	METTL22	methyltransferase like 22	79091
ENSG00000067369	1148.22	-0.0366844	0.182609	0.824218	0.915351	TP53BP1	tumor protein p53 binding protein 1	7158
ENSG00000067533	1253.1	0.734553	0.175534	8.40818e-06	0.000146974	RRP15	ribosomal RNA processing 15 homolog	51018
ENSG00000067560	14287.2	-0.208381	0.142809	0.124514	0.311002	RHOA	ras homolog family member A	387
ENSG00000067596	2005.22	-0.0309204	0.129775	0.789368	0.897886	DHX8	DEAH-box helicase 8	1659
ENSG00000067601	29.6116	-0.366751	0.413901	0.171486	0.380698	PMS2P4	PMS1 homolog 2, mismatch repair system component pseudogene 4	5382
ENSG00000067606	107.719	-0.482345	0.271394	0.0347241	0.130297	PRKCZ	protein kinase C zeta	5590
ENSG00000067704	2729.01	-0.0120154	0.185196	0.941562	0.97365	IARS2	isoleucyl-tRNA synthetase 2, mitochondrial	55699
ENSG00000067715	73.752	0.643036	0.288219	0.00731247	0.0416768	SYT1	synaptotagmin 1	6857
ENSG00000067798	837.948	1.75034	0.369852	1.57834e-07	4.1366e-06	NAV3	neuron navigator 3	89795
ENSG00000067829	1365.39	-0.695902	0.310858	0.00644204	0.0379073	IDH3G	isocitrate dehydrogenase (NAD(+)) 3 non-catalytic subunit gamma	3421
ENSG00000067836	24.8032	-0.00578538	0.393091	0.988627	0.994929	ROGDI	rogdi atypical leucine zipper	79641
ENSG00000067840	21.4302	0.1654	0.445188	0.440856	0.662749	PDZD4	PDZ domain containing 4	57595
ENSG00000067900	1253.64	0.481356	0.179406	0.00379162	0.0252824	ROCK1	Rho associated coiled-coil containing protein kinase 1	6093
ENSG00000067955	2334.56	0.0267055	0.14723	0.796376	0.901167	CBFB	core-binding factor subunit beta	865
ENSG00000067992	689.637	-0.118013	0.199572	0.529719	0.731832	PDK3	pyruvate dehydrogenase kinase 3	5165
ENSG00000068001	198.436	-0.560591	0.281311	0.0169387	0.077923	HYAL2	hyaluronidase 2	8692
ENSG00000068024	153.332	-0.258336	0.232998	0.200739	0.419864	HDAC4	histone deacetylase 4	9759
ENSG00000068028	583.446	0.243482	0.175836	0.135186	0.32734	RASSF1	Ras association domain family member 1	11186
ENSG00000068078	44.1146	-1.01568	0.586278	0.010974	0.0567629	FGFR3	fibroblast growth factor receptor 3	2261
ENSG00000068079	2061.15	1.89309	0.279608	8.45763e-13	4.73163e-11	IFI35	interferon induced protein 35	3430
ENSG00000068097	601.605	-0.0561246	0.166912	0.697522	0.845346	HEATR6	HEAT repeat containing 6	63897
ENSG00000068120	1256.11	-0.569336	0.251036	0.00871615	0.0475301	COASY	Coenzyme A synthase	80347
ENSG00000068137	191.654	-0.323118	0.264754	0.143866	0.340464	PLEKHH3	pleckstrin homology, MyTH4 and FERM domain containing H3	79990
ENSG00000068305	3630.82	0.256937	0.175177	0.117234	0.299279	MEF2A	myocyte enhancer factor 2A	4205
ENSG00000068308	2213.45	-0.0984764	0.132165	0.428449	0.652088	OTUD5	OTU deubiquitinase 5	55593
ENSG00000068323	1119.05	0.287713	0.178095	0.0801606	0.233699	TFE3	transcription factor binding to IGHM enhancer 3	7030
ENSG00000068354	140.554	0.118792	0.191551	0.518085	0.723211	TBC1D25	TBC1 domain family member 25	4943
ENSG00000068366	8468.66	0.905515	0.233126	2.0387e-05	0.000320836	ACSL4	acyl-CoA synthetase long chain family member 4	2182
ENSG00000068383	302.097	-0.418671	0.190906	0.0166437	0.0769775	INPP5A	inositol polyphosphate-5-phosphatase A	3632
ENSG00000068394	1922.7	0.440742	0.200293	0.0149756	0.0712866	GPKOW	G-patch domain and KOW motifs	27238
ENSG00000068400	1083.04	0.305512	0.225845	0.115915	0.297068	GRIPAP1	GRIP1 associated protein 1	56850
ENSG00000068438	1465.74	0.532862	0.186091	0.00192029	0.0149312	FTSJ1	FtsJ RNA 2'-O-methyltransferase 1	24140
ENSG00000068489	2819.75	-0.25594	0.191123	0.132299	0.322999	PRR11	proline rich 11	55771
ENSG00000068615	304.849	-0.93672	0.230994	8.77916e-06	0.000152542	REEP1	receptor accessory protein 1	65055
ENSG00000068650	308.375	-0.0278231	0.247777	0.894675	0.950946	ATP11A	ATPase phospholipid transporting 11A	23250
ENSG00000068654	594.491	-0.169291	0.207305	0.364708	0.596827	POLR1A	RNA polymerase I subunit A	25885
ENSG00000068697	6619.06	0.191286	0.151712	0.182817	0.396599	LAPTM4A	lysosomal protein transmembrane 4 alpha	9741
ENSG00000068724	569.537	-0.553284	0.17129	0.000478085	0.00477945	TTC7A	tetratricopeptide repeat domain 7A	57217
ENSG00000068745	1257.28	-0.171624	0.181626	0.304583	0.538258	IP6K2	inositol hexakisphosphate kinase 2	51447
ENSG00000068784	873.219	-0.0290345	0.162328	0.838256	0.922716	SRBD1	S1 RNA binding domain 1	55133
ENSG00000068796	3361.71	0.295384	0.166351	0.0468546	0.161065	KIF2A	kinesin family member 2A	3796
ENSG00000068831	4.36188	0.18033	0.49577	0.216758	0.439911	RASGRP2	RAS guanyl releasing protein 2	10235
ENSG00000068878	2074.54	0.449525	0.154293	0.00215637	0.0163669	PSME4	proteasome activator subunit 4	23198
ENSG00000068885	576.934	-0.270845	0.158224	0.0681612	0.208984	IFT80	intraflagellar transport 80	57560
ENSG00000068903	419.442	-0.684855	0.332446	0.0102263	0.0539365	SIRT2	sirtuin 2	22933
ENSG00000068912	2159.27	0.239076	0.190513	0.171266	0.380459	ERLEC1	endoplasmic reticulum lectin 1	27248
ENSG00000068971	400.421	0.0901043	0.227089	0.663426	0.82529	PPP2R5B	protein phosphatase 2 regulatory subunit B'beta	5526
ENSG00000068976	7.82522	-0.00102109	0.444353	0.995772	0.997978	PYGM	glycogen phosphorylase, muscle associated	5837
ENSG00000068985	21.5151	-0.108075	0.356229	0.651488	0.817397	PAGE1	PAGE family member 1	8712
ENSG00000069011	1067.95	-0.498751	0.261114	0.0241609	0.100121	PITX1	paired like homeodomain 1	5307
ENSG00000069020	1952.64	1.36945	0.230776	3.12584e-10	1.32891e-08	MAST4	microtubule associated serine/threonine kinase family member 4	375449
ENSG00000069122	0.576893	-0.0247957	0.473274	0.882762	NA	ADGRF5	adhesion G protein-coupled receptor F5	221395
ENSG00000069188	8.75257	-0.154186	0.461736	0.407563	0.634135	SDK2	sidekick cell adhesion molecule 2	54549
ENSG00000069248	2557.26	-0.137664	0.156999	0.350605	0.584266	NUP133	nucleoporin 133	55746
ENSG00000069275	14471.5	0.0701425	0.131484	0.580173	0.768916	NUCKS1	nuclear casein kinase and cyclin dependent kinase substrate 1	64710
ENSG00000069329	7176.52	0.181454	0.153343	0.210992	0.431953	VPS35	VPS35 retromer complex component	55737
ENSG00000069345	2943.67	0.517096	0.136202	7.29454e-05	0.000976633	DNAJA2	DnaJ heat shock protein family (Hsp40) member A2	10294
ENSG00000069399	470.767	0.663667	0.233859	0.00142208	0.0118057	BCL3	BCL3 transcription coactivator	602
ENSG00000069424	413.81	-0.253195	0.196619	0.154641	0.356975	KCNAB2	potassium voltage-gated channel subfamily A regulatory beta subunit 2	8514
ENSG00000069431	4.86953	0.180493	0.510378	0.0752003	0.224017	ABCC9	ATP binding cassette subfamily C member 9	10060
ENSG00000069482	420.34	0.550912	0.217878	0.004796	0.0301438	GAL	galanin and GMAP prepropeptide	51083
ENSG00000069493	104.283	0.0607339	0.288086	0.789633	0.897886	CLEC2D	C-type lectin domain family 2 member D	29121
ENSG00000069509	1019.52	-0.130148	0.125834	0.289427	0.522619	FUNDC1	FUN14 domain containing 1	139341
ENSG00000069535	38.2225	-0.0722468	0.318896	0.760831	0.882171	MAOB	monoamine oxidase B	4129
ENSG00000069667	650.394	4.08006	0.278694	2.47656e-49	1.36305e-46	RORA	RAR related orphan receptor A	6095
ENSG00000069702	390.376	0.163736	0.211622	0.389319	0.619527	TGFBR3	transforming growth factor beta receptor 3	7049
ENSG00000069764	1.76995	-0.0912671	0.470634	0.48938	NA	PLA2G10	phospholipase A2 group X	8399
ENSG00000069812	40.3263	-0.442748	0.408183	0.116949	0.298815	HES2	hes family bHLH transcription factor 2	54626
ENSG00000069849	6659.92	0.270475	0.150634	0.0577629	0.186032	ATP1B3	ATPase Na+/K+ transporting subunit beta 3	483
ENSG00000069869	3775.57	1.08471	0.296093	3.46284e-05	0.000512108	NEDD4	NEDD4 E3 ubiquitin protein ligase	4734
ENSG00000069943	663.607	-0.0627713	0.179005	0.69835	0.845806	PIGB	phosphatidylinositol glycan anchor biosynthesis class B	9488
ENSG00000069956	8548.39	0.671039	0.190299	0.000137649	0.0016795	MAPK6	mitogen-activated protein kinase 6	5597
ENSG00000069966	973.892	0.295118	0.134342	0.0208446	0.0903919	GNB5	G protein subunit beta 5	10681
ENSG00000069974	553.449	0.23051	0.179039	0.163621	0.369359	RAB27A	RAB27A, member RAS oncogene family	5873
ENSG00000069998	764.398	-0.0169402	0.233267	0.929478	0.967683	HDHD5	haloacid dehalogenase like hydrolase domain containing 5	27440
ENSG00000070010	2217.62	-0.0887108	0.126026	0.467728	0.685941	UFD1	ubiquitin recognition factor in ER associated degradation 1	7353
ENSG00000070018	1565.52	0.302571	0.160464	0.0496943	0.167851	LRP6	LDL receptor related protein 6	4040
ENSG00000070019	0.87222	0.0117335	0.470442	0.570907	NA	GUCY2C	guanylate cyclase 2C	2984
ENSG00000070047	119.279	0.104431	0.186224	0.549533	0.746295	PHRF1	PHD and ring finger domains 1	57661
ENSG00000070061	1752.45	-0.0344575	0.149359	0.818764	0.912751	ELP1	elongator acetyltransferase complex subunit 1	8518
ENSG00000070081	521.341	0.13172	0.177244	0.430805	0.654109	NUCB2	nucleobindin 2	4925
ENSG00000070087	3197.39	-0.0762657	0.156802	0.608693	0.788413	PFN2	profilin 2	5217
ENSG00000070159	294.757	-0.230421	0.203745	0.209305	0.42997	PTPN3	protein tyrosine phosphatase non-receptor type 3	5774
ENSG00000070182	7.23905	0.212024	0.483249	0.278068	0.511116	SPTB	spectrin beta, erythrocytic	6710
ENSG00000070190	103.832	3.34605	0.66439	1.807e-08	5.68744e-07	DAPP1	dual adaptor of phosphotyrosine and 3-phosphoinositides 1	27071
ENSG00000070193	0.383593	-0.028954	0.47376	0.972693	NA	FGF10	fibroblast growth factor 10	2255
ENSG00000070214	1517.62	0.134285	0.159993	0.38571	0.616773	SLC44A1	solute carrier family 44 member 1	23446
ENSG00000070269	330.491	-0.32566	0.210625	0.0850466	0.24263	TMEM260	transmembrane protein 260	54916
ENSG00000070366	338.715	-0.461602	0.244746	0.0297737	0.116823	SMG6	SMG6 nonsense mediated mRNA decay factor	23293
ENSG00000070367	2133.53	0.183564	0.175766	0.259303	0.489203	EXOC5	exocyst complex component 5	10640
ENSG00000070371	357.165	-0.126673	0.266962	0.570247	0.761726	CLTCL1	clathrin heavy chain like 1	8218
ENSG00000070388	0.299765	-0.0220079	0.474105	0.86049	NA	FGF22	fibroblast growth factor 22	27006
ENSG00000070404	1733.7	0.277296	0.246653	0.189754	0.405259	FSTL3	follistatin like 3	10272
ENSG00000070413	279.664	-0.483813	0.217489	0.0128636	0.0637355	DGCR2	DiGeorge syndrome critical region gene 2	9993
ENSG00000070423	108.318	0.0990135	0.272963	0.661533	0.824267	RNF126	ring finger protein 126	55658
ENSG00000070444	334.736	-0.172266	0.217537	0.371505	0.603133	MNT	MAX network transcriptional repressor	4335
ENSG00000070476	474.703	-0.278962	0.198024	0.12019	0.304167	ZXDC	ZXD family zinc finger C	79364
ENSG00000070495	1097.85	0.818781	0.282741	0.000825885	0.007569	JMJD6	jumonji domain containing 6, arginine demethylase and lysine hydroxylase	23210
ENSG00000070501	1470.41	0.433768	0.170429	0.00595421	0.0356203	POLB	DNA polymerase beta	5423
ENSG00000070526	5.9994	0.192032	0.454086	0.360274	0.593146	ST6GALNAC1	ST6 N-acetylgalactosaminide alpha-2,6-sialyltransferase 1	55808
ENSG00000070540	151.813	-0.278952	0.300514	0.240767	0.468205	WIPI1	WD repeat domain, phosphoinositide interacting 1	55062
ENSG00000070601	0.764235	-0.01714	0.47289	0.644191	NA	FRMPD1	FERM and PDZ domain containing 1	22844
ENSG00000070610	473.236	0.0122342	0.157044	0.910881	0.958361	GBA2	glucosylceramidase beta 2	57704
ENSG00000070614	394.965	-0.442966	0.255849	0.0433702	0.152784	NDST1	N-deacetylase and N-sulfotransferase 1	3340
ENSG00000070669	132.271	0.264178	0.494456	0.230998	0.456704	ASNS	asparagine synthetase (glutamine-hydrolyzing)	440
ENSG00000070718	604.526	0.449188	0.218439	0.0207908	0.0902161	AP3M2	adaptor related protein complex 3 subunit mu 2	10947
ENSG00000070729	3.44572	-0.231487	0.519159	0.147352	NA	CNGB1	cyclic nucleotide gated channel subunit beta 1	1258
ENSG00000070731	2.39498	-0.118841	0.465205	0.443115	NA	ST6GALNAC2	ST6 N-acetylgalactosaminide alpha-2,6-sialyltransferase 2	10610
ENSG00000070756	10446.3	-0.272443	0.142782	0.0445158	0.155492	PABPC1	poly(A) binding protein cytoplasmic 1	26986
ENSG00000070759	125.588	-0.421288	0.253647	0.0529761	0.175074	TESK2	testis associated actin remodelling kinase 2	10420
ENSG00000070761	2028.62	-0.110641	0.195488	0.528659	0.730912	CFAP20	cilia and flagella associated protein 20	29105
ENSG00000070770	1297.22	0.542739	0.157888	0.000250592	0.00280234	CSNK2A2	casein kinase 2 alpha 2	1459
ENSG00000070778	109.798	0.36655	0.216206	0.0582235	0.187102	PTPN21	protein tyrosine phosphatase non-receptor type 21	11099
ENSG00000070785	737.871	0.0893845	0.144928	0.50874	0.716854	EIF2B3	eukaryotic translation initiation factor 2B subunit gamma	8891
ENSG00000070808	1.35665	-0.0813726	0.476562	0.660289	NA	CAMK2A	calcium/calmodulin dependent protein kinase II alpha	815
ENSG00000070814	1239.98	0.199293	0.270376	0.368588	0.60064	TCOF1	treacle ribosome biogenesis factor 1	6949
ENSG00000070831	14476.4	0.172735	0.160116	0.254141	0.483946	CDC42	cell division cycle 42	998
ENSG00000070882	1126.61	0.332822	0.158722	0.0266421	0.107861	OSBPL3	oxysterol binding protein like 3	26031
ENSG00000070915	24.5716	-1.00566	0.550618	0.00784717	0.0440532	SLC12A3	solute carrier family 12 member 3	6559
ENSG00000070950	1390.95	0.157869	0.177286	0.346069	0.579409	RAD18	RAD18 E3 ubiquitin protein ligase	56852
ENSG00000070961	4561.27	0.821861	0.188717	2.96018e-06	5.76301e-05	ATP2B1	ATPase plasma membrane Ca2+ transporting 1	490
ENSG00000071051	324.307	0.0669949	0.219588	0.741453	0.871564	NCK2	NCK adaptor protein 2	8440
ENSG00000071054	8808.86	1.23628	0.200875	9.68784e-11	4.31692e-09	MAP4K4	mitogen-activated protein kinase kinase kinase kinase 4	9448
ENSG00000071073	15.4104	0.050964	0.378125	0.820661	0.91382	MGAT4A	alpha-1,3-mannosyl-glycoprotein 4-beta-N-acetylglucosaminyltransferase A	11320
ENSG00000071082	78753.3	0.294702	0.197541	0.0920924	0.255779	RPL31	ribosomal protein L31	6160
ENSG00000071127	4982.19	0.527675	0.16637	0.000714171	0.00668968	WDR1	WD repeat domain 1	9948
ENSG00000071189	1498.25	0.0893059	0.163551	0.56509	0.757969	SNX13	sorting nexin 13	23161
ENSG00000071203	7.77385	-0.0935954	0.423845	0.640652	0.810503	MS4A12	membrane spanning 4-domains A12	54860
ENSG00000071205	665.418	0.544977	0.155789	0.000216702	0.00246257	ARHGAP10	Rho GTPase activating protein 10	79658
ENSG00000071242	515.391	-0.00859471	0.197831	0.963924	0.98378	RPS6KA2	ribosomal protein S6 kinase A2	6196
ENSG00000071243	672.197	0.0468105	0.160879	0.747001	0.874496	ING3	inhibitor of growth family member 3	54556
ENSG00000071246	19.9543	-0.334053	0.399627	0.210135	0.430829	VASH1	vasohibin 1	22846
ENSG00000071282	31.6436	-1.595	0.542601	0.000299783	0.0032451	LMCD1	LIM and cysteine rich domains 1	29995
ENSG00000071462	1823.03	0.158791	0.18833	0.36087	0.593349	BUD23	BUD23 rRNA methyltransferase and ribosome maturation factor	114049
ENSG00000071537	2061.95	-0.0748872	0.147372	0.603907	0.784759	SEL1L	SEL1L adaptor subunit of ERAD E3 ubiquitin ligase	6400
ENSG00000071539	2167.78	0.0464095	0.143976	0.745774	0.873761	TRIP13	thyroid hormone receptor interactor 13	9319
ENSG00000071553	1504.61	-0.891285	0.239766	3.90691e-05	0.000566669	ATP6AP1	ATPase H+ transporting accessory protein 1	537
ENSG00000071564	691.965	-0.0659175	0.129973	0.607585	0.787578	TCF3	transcription factor 3	6929
ENSG00000071575	216.235	1.8187	0.316328	6.1511e-10	2.48042e-08	TRIB2	tribbles pseudokinase 2	28951
ENSG00000071626	1098.72	0.141438	0.171208	0.374524	0.605783	DAZAP1	DAZ associated protein 1	26528
ENSG00000071655	109.25	-0.421507	0.317819	0.0897992	0.251364	MBD3	methyl-CpG binding domain protein 3	53615
ENSG00000071794	2962.04	-0.0218571	0.19927	0.901207	0.954245	HLTF	helicase like transcription factor	6596
ENSG00000071859	302.886	-0.178394	0.241906	0.393036	0.622649	FAM50A	family with sequence similarity 50 member A	9130
ENSG00000071889	291.171	-0.51428	0.314472	0.0418756	0.149031	FAM3A	FAM3 metabolism regulating signaling molecule A	60343
ENSG00000071894	110.756	-0.413588	0.383149	0.125151	0.312171	CPSF1	cleavage and polyadenylation specific factor 1	29894
ENSG00000071909	0.737713	0.0417752	0.475828	0.338039	NA	MYO3B	myosin IIIB	140469
ENSG00000071967	1696.15	-0.0613617	0.164179	0.695713	0.84456	CYBRD1	cytochrome b reductase 1	79901
ENSG00000071991	2.25447	0.267224	0.578623	0.0321018	NA	CDH19	cadherin 19	28513
ENSG00000071994	2025.34	0.241026	0.161127	0.118282	0.300862	PDCD2	programmed cell death 2	5134
ENSG00000072041	841.738	0.412631	0.151222	0.00386535	0.0256732	SLC6A15	solute carrier family 6 member 15	55117
ENSG00000072042	5049.1	0.272334	0.156217	0.0643319	0.200744	RDH11	retinol dehydrogenase 11	51109
ENSG00000072062	222.065	-0.792261	0.33985	0.00428895	0.0278065	PRKACA	protein kinase cAMP-activated catalytic subunit alpha	5566
ENSG00000072071	26.6743	-0.984108	0.501447	0.00629742	0.0372621	ADGRL1	adhesion G protein-coupled receptor L1	22859
ENSG00000072110	1607.48	0.679853	0.210537	0.000392784	0.00405612	ACTN1	actinin alpha 1	87
ENSG00000072121	2121.22	0.197972	0.164998	0.197987	0.416551	ZFYVE26	zinc finger FYVE-type containing 26	23503
ENSG00000072133	0.505943	0.0274962	0.47458	0.465252	NA	RPS6KA6	ribosomal protein S6 kinase A6	27330
ENSG00000072134	683.491	0.358295	0.166653	0.0205463	0.0894723	EPN2	epsin 2	22905
ENSG00000072135	429.499	-0.0361658	0.199046	0.838681	0.922985	PTPN18	protein tyrosine phosphatase non-receptor type 18	26469
ENSG00000072163	33.8986	0.350391	0.415255	0.191358	0.40719	LIMS2	LIM zinc finger domain containing 2	55679
ENSG00000072195	24.0596	-0.0947893	0.32629	0.682726	0.837129	SPEG	striated muscle enriched protein kinase	10290
ENSG00000072201	98.6304	0.0263437	0.253778	0.890699	0.949068	LNX1	ligand of numb-protein X 1	84708
ENSG00000072210	5076	-0.650853	0.127338	1.06947e-07	2.91548e-06	ALDH3A2	aldehyde dehydrogenase 3 family member A2	224
ENSG00000072274	21172.6	-0.00519167	0.126804	0.964332	0.983961	TFRC	transferrin receptor	7037
ENSG00000072310	1271.5	-0.755971	0.236533	0.000352435	0.00372058	SREBF1	sterol regulatory element binding transcription factor 1	6720
ENSG00000072364	4150.83	0.55716	0.175255	0.000637843	0.00606397	AFF4	AF4/FMR2 family member 4	27125
ENSG00000072401	847.223	0.379801	0.192538	0.0294988	0.116147	UBE2D1	ubiquitin conjugating enzyme E2 D1	7321
ENSG00000072415	1017.76	-0.113403	0.138529	0.400121	0.628126	PALS1	protein associated with LIN7 1, MAGUK family member	64398
ENSG00000072422	362.656	-1.02621	0.249919	5.7311e-06	0.000104297	RHOBTB1	Rho related BTB domain containing 1	9886
ENSG00000072501	1635.1	0.0647746	0.183831	0.687639	0.839865	SMC1A	structural maintenance of chromosomes 1A	8243
ENSG00000072506	2837.87	-0.424366	0.23685	0.0393911	0.142769	HSD17B10	hydroxysteroid 17-beta dehydrogenase 10	3028
ENSG00000072518	530.25	-0.0528873	0.167459	0.738329	0.870053	MARK2	microtubule affinity regulating kinase 2	2011
ENSG00000072571	2977.93	-0.559807	0.210711	0.00338707	0.0232351	HMMR	hyaluronan mediated motility receptor	3161
ENSG00000072609	269.314	0.0832319	0.183518	0.624626	0.7991	CHFR	checkpoint with forkhead and ring finger domains	55743
ENSG00000072682	4009.66	0.102126	0.197674	0.521186	0.725164	P4HA2	prolyl 4-hydroxylase subunit alpha 2	8974
ENSG00000072736	1684.25	-0.203376	0.173545	0.20575	0.425543	NFATC3	nuclear factor of activated T cells 3	4775
ENSG00000072756	1204.62	0.279856	0.175843	0.0845757	0.241658	TRNT1	tRNA nucleotidyl transferase 1	51095
ENSG00000072778	4259.99	-0.222226	0.196933	0.216864	0.440026	ACADVL	acyl-CoA dehydrogenase very long chain	37
ENSG00000072786	724.74	0.684834	0.244194	0.00152125	0.0124164	STK10	serine/threonine kinase 10	6793
ENSG00000072803	2770.71	0.154869	0.133402	0.230782	0.45641	FBXW11	F-box and WD repeat domain containing 11	23291
ENSG00000072818	56.6973	0.424109	0.455417	0.126687	0.314769	ACAP1	ArfGAP with coiled-coil, ankyrin repeat and PH domains 1	9744
ENSG00000072832	165.782	1.04131	0.320956	0.000160329	0.00191605	CRMP1	collapsin response mediator protein 1	1400
ENSG00000072840	68.7038	-0.593777	0.302303	0.0173772	0.0793609	EVC	EvC ciliary complex subunit 1	2121
ENSG00000072849	1616.15	-0.210751	0.145985	0.1298	0.319155	DERL2	derlin 2	51009
ENSG00000072858	71.3812	3.06656	1.24842	0.000562128	0.00544844	SIDT1	SID1 transmembrane family member 1	54847
ENSG00000072864	1082.43	0.278312	0.153775	0.0549047	0.17938	NDE1	nudE neurodevelopment protein 1	54820
ENSG00000072952	0.941907	0.0264583	0.471429	0.588341	NA	IRAG1	inositol 1,4,5-triphosphate receptor associated 1	10335
ENSG00000072954	77.2811	-0.313414	0.353784	0.217072	0.440285	TMEM38A	transmembrane protein 38A	79041
ENSG00000072958	286.399	-0.0580724	0.223026	0.773447	0.888903	AP1M1	adaptor related protein complex 1 subunit mu 1	8907
ENSG00000073008	3125.26	0.479364	0.138187	0.000262071	0.0029147	PVR	PVR cell adhesion molecule	5817
ENSG00000073050	686.544	-0.170777	0.158957	0.249811	0.479186	XRCC1	X-ray repair cross complementing 1	7515
ENSG00000073060	744.484	-0.283378	0.279793	0.212547	0.434343	SCARB1	scavenger receptor class B member 1	949
ENSG00000073067	8.1906	3.98386	1.6181	0.000578663	0.00559274	CYP2W1	cytochrome P450 family 2 subfamily W member 1	54905
ENSG00000073111	2347.86	-0.463428	0.202317	0.0104337	0.0547465	MCM2	minichromosome maintenance complex component 2	4171
ENSG00000073146	13.2588	-0.139609	0.431925	0.502038	0.711873	MOV10L1	Mov10 like RISC complex RNA helicase 1	54456
ENSG00000073150	6.44825	-0.148621	0.460924	0.431439	0.654648	PANX2	pannexin 2	56666
ENSG00000073169	91.2448	-0.196794	0.271971	0.37802	0.609646	SELENOO	selenoprotein O	83642
ENSG00000073282	50.4785	-0.573793	0.380344	0.0420463	0.149377	TP63	tumor protein p63	8626
ENSG00000073331	320.539	-0.289393	0.177677	0.0762347	0.226106	ALPK1	alpha kinase 1	80216
ENSG00000073350	100.473	-0.25226	0.285435	0.27338	0.506055	LLGL2	LLGL scribble cell polarity complex component 2	3993
ENSG00000073417	2977.64	0.346348	0.144067	0.0111777	0.0575785	PDE8A	phosphodiesterase 8A	5151
ENSG00000073464	111.445	0.365796	0.285643	0.117635	0.299934	CLCN4	chloride voltage-gated channel 4	1183
ENSG00000073536	254.438	0.146826	0.222628	0.46668	0.685133	NLE1	notchless homolog 1	54475
ENSG00000073578	1091.23	-0.324767	0.18413	0.0544018	0.178195	SDHA	succinate dehydrogenase complex flavoprotein subunit A	6389
ENSG00000073584	719.153	0.0824654	0.26184	0.706655	0.851327	SMARCE1	SWI/SNF related, matrix associated, actin dependent regulator of chromatin, subfamily e, member 1	6605
ENSG00000073598	0.733856	-0.0518828	0.475069	0.76395	NA	FNDC8	fibronectin type III domain containing 8	54752
ENSG00000073605	96.684	-0.0111352	0.310903	0.963107	0.983385	GSDMB	gasdermin B	55876
ENSG00000073614	3414.45	0.234118	0.132337	0.0647279	0.201609	KDM5A	lysine demethylase 5A	5927
ENSG00000073670	7.56133	0.0183581	0.420471	0.923407	0.964371	ADAM11	ADAM metallopeptidase domain 11	4185
ENSG00000073711	427.875	-0.0507428	0.208514	0.781583	0.893871	PPP2R3A	protein phosphatase 2 regulatory subunit B''alpha	5523
ENSG00000073712	8204.98	0.495962	0.189096	0.00451196	0.0288616	FERMT2	FERM domain containing kindlin 2	10979
ENSG00000073734	10.4365	-0.251129	0.528303	0.180588	0.393694	ABCB11	ATP binding cassette subfamily B member 11	8647
ENSG00000073737	90.9681	0.243282	0.458984	0.288862	0.521928	DHRS9	dehydrogenase/reductase 9	10170
ENSG00000073754	1.85779	0.0836177	0.480624	0.137354	NA	CD5L	CD5 molecule like	922
ENSG00000073756	4251.14	3.51901	0.622058	6.26031e-10	2.5145e-08	PTGS2	prostaglandin-endoperoxide synthase 2	5743
ENSG00000073792	16.6972	0.241051	0.464598	0.281379	0.514705	IGF2BP2	insulin like growth factor 2 mRNA binding protein 2	10644
ENSG00000073803	2181.17	0.474657	0.151632	0.00094645	0.00845329	MAP3K13	mitogen-activated protein kinase kinase kinase 13	9175
ENSG00000073849	331.556	0.0330073	0.223676	0.868508	0.937384	ST6GAL1	ST6 beta-galactoside alpha-2,6-sialyltransferase 1	6480
ENSG00000073861	10.8983	-0.02735	0.471829	0.396961	0.626354	TBX21	T-box transcription factor 21	30009
ENSG00000073905	231.567	-0.149106	0.254925	0.480491	0.695234	NA	NA	NA
ENSG00000073910	608.542	-0.432285	0.2623	0.0515398	0.171833	FRY	FRY microtubule binding protein	10129
ENSG00000073921	12560.2	1.11034	0.158625	4.00242e-13	2.36934e-11	PICALM	phosphatidylinositol binding clathrin assembly protein	8301
ENSG00000073969	1890.11	-0.145552	0.138888	0.272873	0.505437	NSF	N-ethylmaleimide sensitive factor, vesicle fusing ATPase	4905
ENSG00000074047	201.408	0.249234	0.216552	0.194606	0.412143	GLI2	GLI family zinc finger 2	2736
ENSG00000074054	1251.46	-0.0288112	0.15096	0.842271	0.924587	CLASP1	cytoplasmic linker associated protein 1	23332
ENSG00000074071	1106.77	-0.465402	0.211576	0.0142598	0.0687467	MRPS34	mitochondrial ribosomal protein S34	65993
ENSG00000074181	43.0837	-0.70153	0.561828	0.0429911	0.151781	NOTCH3	notch receptor 3	4854
ENSG00000074201	13892.7	0.283954	0.203513	0.122543	0.307704	CLNS1A	chloride nucleotide-sensitive channel 1A	1207
ENSG00000074211	27.7066	-0.0546598	0.394333	0.804285	0.905587	PPP2R2C	protein phosphatase 2 regulatory subunit Bgamma	5522
ENSG00000074219	1306.94	-0.35394	0.2009	0.0502457	0.168929	TEAD2	TEA domain transcription factor 2	8463
ENSG00000074266	1080.62	0.670122	0.143748	9.82723e-07	2.18712e-05	EED	embryonic ectoderm development	8726
ENSG00000074276	1.65025	-0.201429	0.52531	0.0833077	NA	CDHR2	cadherin related family member 2	54825
ENSG00000074319	1457.08	-0.126384	0.160355	0.411741	0.637847	TSG101	tumor susceptibility 101	7251
ENSG00000074356	730.786	0.0297354	0.141965	0.826154	0.915888	NCBP3	nuclear cap binding subunit 3	55421
ENSG00000074370	56.3448	-1.18764	0.494899	0.00245387	0.0181579	ATP2A3	ATPase sarcoplasmic/endoplasmic reticulum Ca2+ transporting 3	489
ENSG00000074410	994.334	-0.309604	0.220234	0.111255	0.289046	CA12	carbonic anhydrase 12	771
ENSG00000074416	2065.11	0.366145	0.19447	0.0382066	0.139448	MGLL	monoglyceride lipase	11343
ENSG00000074527	949.375	0.84352	0.218551	2.21959e-05	0.000346624	NTN4	netrin 4	59277
ENSG00000074582	501.233	-0.29511	0.233529	0.14895	0.34788	BCS1L	BCS1 homolog, ubiquinol-cytochrome c reductase complex chaperone	617
ENSG00000074590	924.852	1.37291	0.262215	1.72378e-08	5.45079e-07	NUAK1	NUAK family kinase 1	9891
ENSG00000074603	1082.08	0.226358	0.147701	0.10592	0.280342	DPP8	dipeptidyl peptidase 8	54878
ENSG00000074621	66.6365	-1.1534	0.385512	0.000336597	0.00357935	SLC24A1	solute carrier family 24 member 1	9187
ENSG00000074657	951.429	-0.478344	0.190197	0.0058166	0.0350373	ZNF532	zinc finger protein 532	55205
ENSG00000074660	7.82864	-0.191439	0.508943	0.229043	0.454769	SCARF1	scavenger receptor class F member 1	8578
ENSG00000074695	6718.77	0.0933873	0.171709	0.560948	0.754401	LMAN1	lectin, mannose binding 1	3998
ENSG00000074696	3712.3	0.0109067	0.166158	0.946568	0.976292	HACD3	3-hydroxyacyl-CoA dehydratase 3	51495
ENSG00000074706	0.713412	-0.00268619	0.473925	0.530641	NA	IPCEF1	interaction protein for cytohesin exchange factors 1	26034
ENSG00000074755	1032.65	-0.80929	0.205703	1.80875e-05	0.000287761	ZZEF1	zinc finger ZZ-type and EF-hand domain containing 1	23140
ENSG00000074800	75045.4	-0.237346	0.155651	0.115371	0.296061	ENO1	enolase 1	2023
ENSG00000074803	0.500982	-0.0318011	0.47403	0.865881	NA	SLC12A1	solute carrier family 12 member 1	6557
ENSG00000074842	815.002	-0.226592	0.218145	0.240428	0.468032	MYDGF	myeloid derived growth factor	56005
ENSG00000074855	69.6939	-0.711557	0.327423	0.00804574	0.0447473	ANO8	anoctamin 8	57719
ENSG00000074935	1332.94	0.216556	0.269222	0.332668	0.566141	TUBE1	tubulin epsilon 1	51175
ENSG00000074964	209.257	-0.491982	0.262157	0.0279385	0.111673	ARHGEF10L	Rho guanine nucleotide exchange factor 10 like	55160
ENSG00000074966	31.613	2.25035	0.624702	1.96728e-05	0.000311038	TXK	TXK tyrosine kinase	7294
ENSG00000075043	1.0809	0.0330427	0.46921	0.581997	NA	KCNQ2	potassium voltage-gated channel subfamily Q member 2	3785
ENSG00000075073	5.38132	-0.174189	0.470973	0.357196	0.590189	TACR2	tachykinin receptor 2	6865
ENSG00000075089	1542.97	0.0754511	0.155075	0.594164	0.777977	ACTR6	actin related protein 6	64431
ENSG00000075131	329.408	0.114656	0.165942	0.460511	0.679899	TIPIN	TIMELESS interacting protein	54962
ENSG00000075142	2474.7	-0.17458	0.174171	0.281937	0.514986	SRI	sorcin	6717
ENSG00000075151	2502	-0.0616497	0.160651	0.693773	0.843815	EIF4G3	eukaryotic translation initiation factor 4 gamma 3	8672
ENSG00000075188	1293.99	0.152216	0.153867	0.287672	0.520864	NUP37	nucleoporin 37	79023
ENSG00000075213	1255.92	2.00499	0.251764	1.23989e-16	1.06988e-14	SEMA3A	semaphorin 3A	10371
ENSG00000075218	458.157	-0.369161	0.181169	0.02711	0.10932	GTSE1	G2 and S-phase expressed 1	51512
ENSG00000075223	8871.23	-0.495738	0.191945	0.00473641	0.0298918	SEMA3C	semaphorin 3C	10512
ENSG00000075234	401.579	-0.236877	0.157718	0.109236	0.285851	TTC38	tetratricopeptide repeat domain 38	55020
ENSG00000075239	1237.23	-0.0855602	0.135551	0.495	0.70639	ACAT1	acetyl-CoA acetyltransferase 1	38
ENSG00000075240	72.1485	-0.0411062	0.27189	0.85173	0.92916	GRAMD4	GRAM domain containing 4	23151
ENSG00000075275	231.756	-0.0845226	0.205206	0.64692	0.81466	CELSR1	cadherin EGF LAG seven-pass G-type receptor 1	9620
ENSG00000075292	4351.11	0.179589	0.152767	0.214176	0.436585	ZNF638	zinc finger protein 638	27332
ENSG00000075303	879.376	-0.189948	0.152158	0.184737	0.398896	SLC25A40	solute carrier family 25 member 40	55972
ENSG00000075336	999.936	-0.304448	0.154804	0.0364168	0.13481	TIMM21	translocase of inner mitochondrial membrane 21	29090
ENSG00000075340	14.9425	-0.0572957	0.404865	0.790365	0.898108	ADD2	adducin 2	119
ENSG00000075391	1213.61	0.357615	0.203026	0.0508011	0.170225	RASAL2	RAS protein activator like 2	9462
ENSG00000075399	152.027	-0.418251	0.303203	0.090264	0.252167	VPS9D1	VPS9 domain containing 1	9605
ENSG00000075407	411.568	0.729331	0.226249	0.000357381	0.00376693	ZNF37A	zinc finger protein 37A	7587
ENSG00000075413	3659.84	0.236134	0.150162	0.0985545	0.267168	MARK3	microtubule affinity regulating kinase 3	4140
ENSG00000075415	8272.45	-0.232357	0.198618	0.196558	0.414831	SLC25A3	solute carrier family 25 member 3	5250
ENSG00000075420	4842.27	0.820632	0.189921	4.23252e-06	7.93656e-05	FNDC3B	fibronectin type III domain containing 3B	64778
ENSG00000075426	4556.65	0.630234	0.186332	0.000294745	0.0032063	FOSL2	FOS like 2, AP-1 transcription factor subunit	2355
ENSG00000075429	2.40792	0.0976024	0.48512	0.129513	NA	CACNG5	calcium voltage-gated channel auxiliary subunit gamma 5	27091
ENSG00000075461	1.03879	-0.0704249	0.479399	0.335553	NA	CACNG4	calcium voltage-gated channel auxiliary subunit gamma 4	27092
ENSG00000075539	2212.38	0.162636	0.189035	0.353697	0.587016	FRYL	FRY like transcription coactivator	285527
ENSG00000075568	544.341	-0.0223093	0.194363	0.89956	0.953451	TMEM131	transmembrane protein 131	23505
ENSG00000075618	1268.58	0.019797	0.159053	0.89033	0.948902	FSCN1	fascin actin-bundling protein 1	6624
ENSG00000075624	28190.1	0.14018	0.149852	0.322846	0.556647	ACTB	actin beta	60
ENSG00000075643	1696.1	0.237449	0.181	0.155866	0.359057	MOCOS	molybdenum cofactor sulfurase	55034
ENSG00000075651	362.198	-0.587869	0.218128	0.00307159	0.0215392	PLD1	phospholipase D1	5337
ENSG00000075702	434.726	-0.14273	0.278589	0.531012	0.732696	WDR62	WD repeat domain 62	284403
ENSG00000075711	4407.78	0.206926	0.187005	0.236562	0.46349	DLG1	discs large MAGUK scaffold protein 1	1739
ENSG00000075785	6163.78	0.124323	0.150239	0.385332	0.616313	RAB7A	RAB7A, member RAS oncogene family	7879
ENSG00000075790	27.8431	0.201948	0.357566	0.414472	0.639994	BCAP29	B cell receptor associated protein 29	55973
ENSG00000075826	83.3983	-0.150721	0.276086	0.493454	0.705031	SEC31B	SEC31 homolog B, COPII coat complex component	25956
ENSG00000075856	1275.28	0.209797	0.128917	0.0817776	0.236753	SART3	spliceosome associated factor 3, U4/U6 recycling protein	9733
ENSG00000075884	30.4145	0.313176	0.503927	0.189463	0.405061	ARHGAP15	Rho GTPase activating protein 15	55843
ENSG00000075914	606.536	0.204137	0.194115	0.242519	0.470427	EXOSC7	exosome component 7	23016
ENSG00000075945	396.851	0.131608	0.198307	0.464585	0.683571	KIFAP3	kinesin associated protein 3	22920
ENSG00000075975	1232.46	0.176287	0.147765	0.209866	0.430428	MKRN2	makorin ring finger protein 2	23609
ENSG00000076003	3187.1	-0.106729	0.163616	0.465357	0.683849	MCM6	minichromosome maintenance complex component 6	4175
ENSG00000076043	1212.24	0.502593	0.162979	0.00101806	0.00897495	REXO2	RNA exonuclease 2	25996
ENSG00000076053	1768.68	0.479	0.245334	0.022533	0.0953577	RBM7	RNA binding motif protein 7	10179
ENSG00000076067	2810.83	1.65916	0.225957	1.8012e-14	1.21456e-12	RBMS2	RNA binding motif single stranded interacting protein 2	5939
ENSG00000076108	1819.78	0.414892	0.175708	0.0113581	0.0583641	BAZ2A	bromodomain adjacent to zinc finger domain 2A	11176
ENSG00000076201	175.638	-0.656768	0.343629	0.0155998	0.0733151	PTPN23	protein tyrosine phosphatase non-receptor type 23	25930
ENSG00000076242	1820.28	-0.693478	0.155	1.96413e-06	3.99577e-05	MLH1	mutL homolog 1	4292
ENSG00000076248	1442.23	-0.415711	0.199652	0.0213232	0.0918995	UNG	uracil DNA glycosylase	7374
ENSG00000076258	7.89507	0.060374	0.420015	0.768962	0.886752	FMO4	flavin containing dimethylaniline monoxygenase 4	2329
ENSG00000076321	422.134	0.0604477	0.1573	0.683336	0.837306	KLHL20	kelch like family member 20	27252
ENSG00000076344	1.96095	-0.25252	0.553734	0.0711475	NA	RGS11	regulator of G protein signaling 11	8786
ENSG00000076351	275.022	-0.443676	0.238601	0.0312383	0.121068	SLC46A1	solute carrier family 46 member 1	113235
ENSG00000076356	1612.4	1.25351	0.272059	4.99923e-07	1.1824e-05	PLXNA2	plexin A2	5362
ENSG00000076382	2306.49	-0.496173	0.188706	0.00422511	0.0274625	SPAG5	sperm associated antigen 5	10615
ENSG00000076513	629.747	-0.0177524	0.178826	0.914129	0.960105	ANKRD13A	ankyrin repeat domain 13A	88455
ENSG00000076554	979.141	0.231807	0.145192	0.0945982	0.260008	TPD52	tumor protein D52	7163
ENSG00000076555	96.3418	-0.931937	0.392833	0.00279024	0.0200992	ACACB	acetyl-CoA carboxylase beta	32
ENSG00000076604	1610.47	0.24456	0.211285	0.197623	0.41639	TRAF4	TNF receptor associated factor 4	9618
ENSG00000076641	248.893	1.22036	0.406988	0.000203948	0.00234643	PAG1	phosphoprotein membrane anchor with glycosphingolipid microdomains 1	55824
ENSG00000076650	480.093	-0.0046	0.210347	0.979999	0.990898	GPATCH1	G-patch domain containing 1	55094
ENSG00000076662	99.8122	0.00788129	0.295338	0.97687	0.989405	ICAM3	intercellular adhesion molecule 3	3385
ENSG00000076685	2995.55	0.79099	0.216648	6.55107e-05	0.000888188	NT5C2	5'-nucleotidase, cytosolic II	22978
ENSG00000076706	1529.03	-0.445843	0.216025	0.0205535	0.0894723	MCAM	melanoma cell adhesion molecule	4162
ENSG00000076716	0.845772	-0.0617042	0.471021	0.536433	NA	GPC4	glypican 4	2239
ENSG00000076770	2708	-1.18687	0.228038	2.42666e-08	7.48734e-07	MBNL3	muscleblind like splicing regulator 3	55796
ENSG00000076826	1.96645	-0.0596051	0.459537	0.640532	NA	CAMSAP3	calmodulin regulated spectrin associated protein family member 3	57662
ENSG00000076864	79.1362	-0.938196	0.363384	0.00164939	0.0131988	RAP1GAP	RAP1 GTPase activating protein	5909
ENSG00000076924	555.939	0.0565524	0.215266	0.776828	0.890962	XAB2	XPA binding protein 2	56949
ENSG00000076928	383.874	-0.1189	0.246602	0.561343	0.754781	ARHGEF1	Rho guanine nucleotide exchange factor 1	9138
ENSG00000076944	72.1759	-0.317338	0.299045	0.184714	0.398896	STXBP2	syntaxin binding protein 2	6813
ENSG00000076984	160.124	-0.702173	0.255943	0.00166783	0.01334	MAP2K7	mitogen-activated protein kinase kinase 7	5609
ENSG00000077044	1479.72	0.397298	0.128683	0.0013089	0.0110115	DGKD	diacylglycerol kinase delta	8527
ENSG00000077063	21.5589	-0.486835	0.543256	0.0871214	0.246661	CTTNBP2	cortactin binding protein 2	83992
ENSG00000077092	1.57947	-0.0317024	0.472484	0.79942	NA	RARB	retinoic acid receptor beta	5915
ENSG00000077097	4326.59	0.237435	0.168474	0.130242	0.319746	TOP2B	DNA topoisomerase II beta	7155
ENSG00000077147	5120.23	0.522755	0.16067	0.000649372	0.00616208	TM9SF3	transmembrane 9 superfamily member 3	56889
ENSG00000077150	2039.78	2.42835	0.302149	7.92246e-17	7.04511e-15	NFKB2	nuclear factor kappa B subunit 2	4791
ENSG00000077152	2049.17	-0.119907	0.159038	0.429738	0.653463	UBE2T	ubiquitin conjugating enzyme E2 T	29089
ENSG00000077157	494.306	0.104694	0.162003	0.4902	0.70287	PPP1R12B	protein phosphatase 1 regulatory subunit 12B	4660
ENSG00000077232	4655.78	0.0324417	0.150636	0.781297	0.893771	DNAJC10	DnaJ heat shock protein family (Hsp40) member C10	54431
ENSG00000077235	1438.57	-0.505063	0.210999	0.00777575	0.0437418	GTF3C1	general transcription factor IIIC subunit 1	2975
ENSG00000077238	518.103	2.18247	0.187088	1.24832e-32	2.9559e-30	IL4R	interleukin 4 receptor	3566
ENSG00000077254	2714.3	0.375091	0.155781	0.00867312	0.0473511	USP33	ubiquitin specific peptidase 33	23032
ENSG00000077264	32.8481	3.36438	0.706197	1.57343e-07	4.12903e-06	PAK3	p21 (RAC1) activated kinase 3	5063
ENSG00000077274	1.97123	0.0142367	0.463425	0.765928	NA	CAPN6	calpain 6	827
ENSG00000077312	3050.49	-0.304458	0.181246	0.0677057	0.208184	SNRPA	small nuclear ribonucleoprotein polypeptide A	6626
ENSG00000077327	0.464578	0.00328484	0.470436	0.898489	NA	SPAG6	sperm associated antigen 6	9576
ENSG00000077348	339.193	-0.462743	0.290709	0.0476516	0.163171	EXOSC5	exosome component 5	56915
ENSG00000077380	2804.38	0.154604	0.138022	0.241592	0.469266	DYNC1I2	dynein cytoplasmic 1 intermediate chain 2	1781
ENSG00000077420	21.1794	-0.240007	0.401657	0.335278	0.568777	APBB1IP	amyloid beta precursor protein binding family B member 1 interacting protein	54518
ENSG00000077454	212.131	0.312251	0.305701	0.191786	0.407846	LRCH4	leucine rich repeats and calponin homology domain containing 4	4034
ENSG00000077458	1081.02	0.170186	0.197508	0.347913	0.581684	FAM76B	family with sequence similarity 76 member B	143684
ENSG00000077463	87.05	-0.0574659	0.318886	0.806901	0.907056	SIRT6	sirtuin 6	51548
ENSG00000077514	1870.06	0.141432	0.133503	0.266639	0.497694	POLD3	DNA polymerase delta 3, accessory subunit	10714
ENSG00000077522	17.4692	5.16543	1.51379	2.2843e-05	0.000355366	ACTN2	actinin alpha 2	88
ENSG00000077549	1518.94	0.0291604	0.217139	0.860287	0.933557	CAPZB	capping actin protein of muscle Z-line subunit beta	832
ENSG00000077585	199.837	0.308782	0.228546	0.12449	0.311002	GPR137B	G protein-coupled receptor 137B	7107
ENSG00000077684	864.335	-0.137846	0.118011	0.222928	0.447615	JADE1	jade family PHD finger 1	79960
ENSG00000077713	507.021	0.538574	0.188138	0.00180756	0.0142066	SLC25A43	solute carrier family 25 member 43	203427
ENSG00000077721	2907.93	-0.520715	0.153932	0.000337826	0.00359044	UBE2A	ubiquitin conjugating enzyme E2 A	7319
ENSG00000077782	1188.78	0.860845	0.147017	1.02806e-09	4.00296e-08	FGFR1	fibroblast growth factor receptor 1	2260
ENSG00000077800	0.358771	-0.0265709	0.474352	0.771615	NA	FKBP6	FKBP prolyl isomerase family member 6 (inactive)	8468
ENSG00000077935	25.0902	-0.164227	0.430039	0.470432	0.688254	SMC1B	structural maintenance of chromosomes 1B	27127
ENSG00000077942	743.741	-0.418066	0.194366	0.0179304	0.0812133	FBLN1	fibulin 1	2192
ENSG00000078018	1433.8	-0.434204	0.260476	0.052501	0.173956	MAP2	microtubule associated protein 2	4133
ENSG00000078043	1079.48	0.486715	0.141998	0.000301151	0.00325525	PIAS2	protein inhibitor of activated STAT 2	9063
ENSG00000078053	2.71154	0.366231	0.681298	0.0127462	NA	AMPH	amphiphysin	273
ENSG00000078061	1053.41	0.0829017	0.131564	0.503249	0.712456	ARAF	A-Raf proto-oncogene, serine/threonine kinase	369
ENSG00000078070	529.611	-0.0964631	0.15791	0.507096	0.715766	MCCC1	methylcrotonyl-CoA carboxylase subunit 1	56922
ENSG00000078081	1271.72	3.63957	0.705644	4.59165e-09	1.65495e-07	LAMP3	lysosomal associated membrane protein 3	27074
ENSG00000078098	1022.77	-0.309601	0.251482	0.143605	0.340213	FAP	fibroblast activation protein alpha	2191
ENSG00000078114	737.695	-0.174145	0.190002	0.307058	0.540661	NEBL	nebulette	10529
ENSG00000078124	1286.24	0.336551	0.156794	0.0223072	0.0946685	ACER3	alkaline ceramidase 3	55331
ENSG00000078140	1462.75	0.340145	0.165919	0.0278964	0.111574	UBE2K	ubiquitin conjugating enzyme E2 K	3093
ENSG00000078142	2018.49	0.545128	0.138283	3.76044e-05	0.000548551	PIK3C3	phosphatidylinositol 3-kinase catalytic subunit type 3	5289
ENSG00000078177	881.844	-0.156792	0.19191	0.36416	0.596266	N4BP2	NEDD4 binding protein 2	55728
ENSG00000078237	205.549	0.0397681	0.190299	0.819921	0.913428	TIGAR	TP53 induced glycolysis regulatory phosphatase	57103
ENSG00000078246	1144.23	-0.519313	0.182711	0.0017521	0.0139109	TULP3	TUB like protein 3	7289
ENSG00000078269	2183.81	0.249239	0.18046	0.134298	0.326003	SYNJ2	synaptojanin 2	8871
ENSG00000078295	1.56376	-0.0142975	0.456054	0.997592	NA	ADCY2	adenylate cyclase 2	108
ENSG00000078304	3088.06	-0.0312871	0.140717	0.819681	0.913228	PPP2R5C	protein phosphatase 2 regulatory subunit B'gamma	5527
ENSG00000078319	336.489	-0.323126	0.204823	0.0782288	0.229844	PMS2P1	PMS1 homolog 2, mismatch repair system component pseudogene 1	5379
ENSG00000078328	0.564652	-0.0393093	0.47449	0.766653	NA	RBFOX1	RNA binding fox-1 homolog 1	54715
ENSG00000078369	5801.05	0.148382	0.125081	0.231684	0.457438	GNB1	G protein subunit beta 1	2782
ENSG00000078399	40.0142	-0.631975	0.48929	0.0441295	0.15478	HOXA9	homeobox A9	3205
ENSG00000078401	2290.78	3.66243	0.612917	5.31148e-11	2.4416e-09	EDN1	endothelin 1	1906
ENSG00000078403	1512.05	0.109332	0.156295	0.456488	0.676165	MLLT10	MLLT10 histone lysine methyltransferase DOT1L cofactor	8028
ENSG00000078487	32.3039	0.0162736	0.353889	0.945304	0.975773	ZCWPW1	zinc finger CW-type and PWWP domain containing 1	55063
ENSG00000078549	0.732577	-0.00228559	0.473979	0.570442	NA	ADCYAP1R1	ADCYAP receptor type I	117
ENSG00000078618	4040.03	0.339594	0.160462	0.0235037	0.0980595	NRDC	nardilysin convertase	4898
ENSG00000078668	5843.01	-0.0645728	0.172281	0.683524	0.837401	VDAC3	voltage dependent anion channel 3	7419
ENSG00000078674	2114.26	-0.0128365	0.16204	0.932087	0.968914	PCM1	pericentriolar material 1	5108
ENSG00000078687	15.8258	-0.640371	0.653727	0.0555481	0.180912	TNRC6C	trinucleotide repeat containing adaptor 6C	57690
ENSG00000078699	301.533	-0.611144	0.186017	0.000399975	0.00411378	CBFA2T2	CBFA2/RUNX1 partner transcriptional co-repressor 2	9139
ENSG00000078747	3470.51	0.426401	0.168014	0.00650126	0.0381312	ITCH	itchy E3 ubiquitin protein ligase	83737
ENSG00000078795	3.27299	-0.153916	0.490054	0.22593	NA	PKD2L2	polycystin 2 like 2, transient receptor potential cation channel	27039
ENSG00000078804	75.3927	-1.57972	0.613598	0.000678339	0.00639819	TP53INP2	tumor protein p53 inducible nuclear protein 2	58476
ENSG00000078808	1792.54	-0.432259	0.216912	0.0273855	0.110039	SDF4	stromal cell derived factor 4	51150
ENSG00000078814	1.2009	-0.0905339	0.481036	0.487052	NA	MYH7B	myosin heavy chain 7B	57644
ENSG00000078900	53.2428	-1.03671	0.429203	0.00188412	0.0147287	TP73	tumor protein p73	7161
ENSG00000078902	120.613	0.166027	0.247932	0.437238	0.659842	TOLLIP	toll interacting protein	54472
ENSG00000078967	426.356	-0.162549	0.182064	0.32847	0.561579	UBE2D4	ubiquitin conjugating enzyme E2 D4 (putative)	51619
ENSG00000079134	1389.19	0.26093	0.162288	0.0823028	0.237766	THOC1	THO complex 1	9984
ENSG00000079150	300.189	-0.62801	0.161753	3.91255e-05	0.000567082	FKBP7	FKBP prolyl isomerase 7	51661
ENSG00000079156	504.441	0.346411	0.238012	0.0924175	0.256437	OSBPL6	oxysterol binding protein like 6	114880
ENSG00000079215	1613.78	3.10894	0.262035	1.13367e-33	2.81537e-31	SLC1A3	solute carrier family 1 member 3	6507
ENSG00000079246	20147.3	-0.0682761	0.118501	0.550262	0.746828	XRCC5	X-ray repair cross complementing 5	7520
ENSG00000079257	1789.42	-0.504958	0.263729	0.0243416	0.10071	LXN	latexin	56925
ENSG00000079263	69.2557	2.47316	0.609748	2.43775e-06	4.83372e-05	SP140	SP140 nuclear body protein	11262
ENSG00000079277	1038.15	0.0476087	0.147439	0.735396	0.86829	MKNK1	MAPK interacting serine/threonine kinase 1	8569
ENSG00000079308	914.514	-0.282736	0.232348	0.163367	0.368908	TNS1	tensin 1	7145
ENSG00000079313	61.5307	-0.13459	0.246454	0.523304	0.726419	REXO1	RNA exonuclease 1 homolog	57455
ENSG00000079332	28509.7	1.34736	0.22129	1.13774e-10	5.03674e-09	SAR1A	secretion associated Ras related GTPase 1A	56681
ENSG00000079335	611.431	1.6513	0.202405	2.78244e-17	2.57553e-15	CDC14A	cell division cycle 14A	8556
ENSG00000079337	227.599	2.14005	0.33762	1.65963e-11	8.14379e-10	RAPGEF3	Rap guanine nucleotide exchange factor 3	10411
ENSG00000079385	934.058	5.28786	0.506267	9.31919e-28	1.77361e-25	CEACAM1	CEA cell adhesion molecule 1	634
ENSG00000079387	1906.13	0.0282524	0.141512	0.822585	0.914962	SENP1	SUMO specific peptidase 1	29843
ENSG00000079432	445.398	-0.847888	0.317422	0.00145807	0.012027	CIC	capicua transcriptional repressor	23152
ENSG00000079435	1.36284	-0.0286896	0.455675	0.822932	NA	LIPE	lipase E, hormone sensitive type	3991
ENSG00000079459	3932.35	-0.158207	0.201855	0.366168	0.598548	FDFT1	farnesyl-diphosphate farnesyltransferase 1	2222
ENSG00000079462	58.2576	-0.747677	0.484371	0.0232481	0.0973324	PAFAH1B3	platelet activating factor acetylhydrolase 1b catalytic subunit 3	5050
ENSG00000079482	485.724	-0.269149	0.175911	0.0997557	0.26967	OPHN1	oligophrenin 1	4983
ENSG00000079557	0.832147	-0.0358294	0.474491	0.797805	NA	AFM	afamin	173
ENSG00000079616	1466.24	-0.443208	0.183239	0.00852039	0.046705	KIF22	kinesin family member 22	3835
ENSG00000079691	1534.03	0.00472283	0.151719	0.97543	0.988931	CARMIL1	capping protein regulator and myosin 1 linker 1	55604
ENSG00000079739	2134.49	0.319779	0.19721	0.081203	0.235525	PGM1	phosphoglucomutase 1	5236
ENSG00000079785	1498.46	0.0715883	0.124697	0.548853	0.745719	DDX1	DEAD-box helicase 1	1653
ENSG00000079805	1862.55	-0.20698	0.168516	0.192601	0.409116	DNM2	dynamin 2	1785
ENSG00000079819	741.224	0.595759	0.235884	0.00431705	0.0279442	EPB41L2	erythrocyte membrane protein band 4.1 like 2	2037
ENSG00000079841	17.4021	-0.296465	0.425361	0.240674	0.468178	RIMS1	regulating synaptic membrane exocytosis 1	22999
ENSG00000079931	9.72527	-0.0195492	0.40488	0.932908	0.969223	MOXD1	monooxygenase DBH like 1	26002
ENSG00000079950	928.836	0.153198	0.168946	0.334246	0.567688	STX7	syntaxin 7	8417
ENSG00000079974	128.758	-0.764042	0.294943	0.00240308	0.0178472	RABL2B	RAB, member of RAS oncogene family like 2B	11158
ENSG00000079999	507.852	-0.364096	0.224418	0.0633953	0.198724	KEAP1	kelch like ECH associated protein 1	9817
ENSG00000080031	95.1772	-0.506706	0.589874	0.106816	0.281799	PTPRH	protein tyrosine phosphatase receptor type H	5794
ENSG00000080189	413.312	-0.610778	0.209368	0.00124524	0.010557	SLC35C2	solute carrier family 35 member C2	51006
ENSG00000080200	1005.78	0.152346	0.20226	0.398683	0.627523	CRYBG3	crystallin beta-gamma domain containing 3	131544
ENSG00000080224	293.013	0.0583682	0.173074	0.716665	0.857119	EPHA6	EPH receptor A6	285220
ENSG00000080298	264.249	-0.155106	0.199866	0.391026	0.620993	RFX3	regulatory factor X3	5991
ENSG00000080345	4228.15	0.23094	0.189633	0.183519	0.397479	RIF1	replication timing regulatory factor 1	55183
ENSG00000080371	1170.8	0.603546	0.141154	8.17174e-06	0.000143333	RAB21	RAB21, member RAS oncogene family	23011
ENSG00000080493	7.062	-0.131388	0.462035	0.446059	0.666732	SLC4A4	solute carrier family 4 member 4	8671
ENSG00000080503	1079.09	-0.135297	0.156609	0.35137	0.584965	SMARCA2	SWI/SNF related, matrix associated, actin dependent regulator of chromatin, subfamily a, member 2	6595
ENSG00000080511	0.612865	-0.00159561	0.474053	0.571132	NA	RDH8	retinol dehydrogenase 8	50700
ENSG00000080546	393.824	-0.562033	0.263379	0.0126422	0.0629606	SESN1	sestrin 1	27244
ENSG00000080561	418.391	0.305564	0.258113	0.160062	0.364639	MID2	midline 2	11043
ENSG00000080572	1.10274	0.0856374	0.476139	0.358415	NA	DNAAF6	dynein axonemal assembly factor 6	139212
ENSG00000080573	5.1062	0.0859272	0.464117	0.502991	0.712321	COL5A3	collagen type V alpha 3 chain	50509
ENSG00000080603	120.962	0.071336	0.229879	0.723504	0.8611	SRCAP	Snf2 related CREBBP activator protein	10847
ENSG00000080608	2740.82	0.784055	0.143894	1.7004e-08	5.39362e-07	PUM3	pumilio RNA binding family member 3	9933
ENSG00000080644	2.59102	-0.114287	0.48378	0.469006	NA	CHRNA3	cholinergic receptor nicotinic alpha 3 subunit	1136
ENSG00000080709	0.679835	-0.0196837	0.46973	0.916439	NA	KCNN2	potassium calcium-activated channel subfamily N member 2	3781
ENSG00000080802	528.981	0.0635243	0.168062	0.677556	0.834558	CNOT4	CCR4-NOT transcription complex subunit 4	4850
ENSG00000080815	2928.92	0.369763	0.152381	0.0101798	0.0537408	PSEN1	presenilin 1	5663
ENSG00000080819	555.21	0.483525	0.195118	0.00627704	0.037191	CPOX	coproporphyrinogen oxidase	1371
ENSG00000080822	2577.42	0.287122	0.18553	0.0882708	0.248854	CLDND1	claudin domain containing 1	56650
ENSG00000080823	169.013	-0.551447	0.222288	0.00549823	0.0336032	MOK	MOK protein kinase	5891
ENSG00000080824	13485.9	0.0671831	0.221994	0.735607	0.8684	HSP90AA1	heat shock protein 90 alpha family class A member 1	3320
ENSG00000080839	998.066	-0.088183	0.183252	0.614607	0.791892	RBL1	RB transcriptional corepressor like 1	5933
ENSG00000080845	447.65	-0.133492	0.245023	0.555435	0.750705	DLGAP4	DLG associated protein 4	22839
ENSG00000080854	3.95802	0.114507	0.489975	0.0808833	0.234831	IGSF9B	immunoglobulin superfamily member 9B	22997
ENSG00000080947	17.2318	-0.439811	0.45132	0.122322	0.307299	CROCCP3	CROCC pseudogene 3	114819
ENSG00000080986	1669.6	-0.344878	0.130361	0.00553473	0.0337453	NDC80	NDC80 kinetochore complex component	10403
ENSG00000081014	1201.57	0.452511	0.131497	0.000326322	0.00347972	AP4E1	adaptor related protein complex 4 subunit epsilon 1	23431
ENSG00000081019	591.159	0.463871	0.184895	0.00615054	0.0365906	RSBN1	round spermatid basic protein 1	54665
ENSG00000081026	490.757	0.0408499	0.181217	0.80875	0.907644	MAGI3	membrane associated guanylate kinase, WW and PDZ domain containing 3	260425
ENSG00000081041	4634.52	2.81604	1.02144	0.000183703	0.00215368	CXCL2	C-X-C motif chemokine ligand 2	2920
ENSG00000081051	15.0492	-0.200364	0.463184	0.334243	0.567688	AFP	alpha fetoprotein	174
ENSG00000081052	487.285	-0.530131	0.19858	0.00338636	0.0232351	COL4A4	collagen type IV alpha 4 chain	1286
ENSG00000081059	93.3511	-1.08649	0.266376	7.1679e-06	0.000127038	TCF7	transcription factor 7	6932
ENSG00000081087	954.565	0.24381	0.169537	0.12263	0.307802	OSTM1	osteoclastogenesis associated transmembrane protein 1	28962
ENSG00000081138	1.13596	-0.0382252	0.465555	0.71617	NA	CDH7	cadherin 7	1005
ENSG00000081148	19.6846	-0.293355	0.439192	0.251207	0.480968	IMPG2	interphotoreceptor matrix proteoglycan 2	50939
ENSG00000081154	3944.02	0.34503	0.168761	0.0283025	0.112723	PCNP	PEST proteolytic signal containing nuclear protein	57092
ENSG00000081177	334.238	-0.216643	0.178649	0.185232	0.39935	EXD2	exonuclease 3'-5' domain containing 2	55218
ENSG00000081181	755.58	-0.100354	0.206854	0.586084	0.773194	ARG2	arginase 2	384
ENSG00000081189	939.267	-0.833313	0.250603	0.000182296	0.00214088	MEF2C	myocyte enhancer factor 2C	4208
ENSG00000081237	4.33722	-0.160603	0.468856	0.366847	0.599268	PTPRC	protein tyrosine phosphatase receptor type C	5788
ENSG00000081248	1.58453	-0.00212257	0.474025	0.644421	NA	CACNA1S	calcium voltage-gated channel subunit alpha1 S	779
ENSG00000081277	74.7271	-1.78529	0.951765	0.00741567	0.0421565	PKP1	plakophilin 1	5317
ENSG00000081307	1118.58	0.696879	0.165995	8.4435e-06	0.000147464	UBA5	ubiquitin like modifier activating enzyme 5	79876
ENSG00000081320	1278.66	0.100798	0.194197	0.573414	0.764286	STK17B	serine/threonine kinase 17b	9262
ENSG00000081377	349.668	0.555698	0.19394	0.0017787	0.0140502	CDC14B	cell division cycle 14B	8555
ENSG00000081386	698.853	0.163809	0.176982	0.319847	0.553811	ZNF510	zinc finger protein 510	22869
ENSG00000081479	37.0769	4.2162	2.29558	0.000539373	0.005268	LRP2	LDL receptor related protein 2	4036
ENSG00000081665	10.4764	-0.0109961	0.401214	0.958637	0.98091	ZNF506	zinc finger protein 506	440515
ENSG00000081692	161.951	-0.446293	0.306231	0.0689207	0.210673	JMJD4	jumonji domain containing 4	65094
ENSG00000081721	853.893	0.180114	0.191213	0.302056	0.536081	DUSP12	dual specificity phosphatase 12	11266
ENSG00000081760	489.889	0.354329	0.210127	0.0596982	0.190428	AACS	acetoacetyl-CoA synthetase	65985
ENSG00000081791	1191.19	0.359153	0.12694	0.00302377	0.0213066	DELE1	DAP3 binding cell death enhancer 1	9812
ENSG00000081803	87.042	0.311592	0.2999	0.189482	0.405061	CADPS2	calcium dependent secretion activator 2	93664
ENSG00000081818	2.03205	-0.209854	0.508282	0.208468	NA	PCDHB4	protocadherin beta 4	56131
ENSG00000081853	1.73831	-0.02544	0.461897	0.775267	NA	PCDHGA2	protocadherin gamma subfamily A, 2	56113
ENSG00000081870	4309.94	0.00904428	0.204429	0.964132	0.983893	HSPB11	heat shock protein family B (small) member 11	51668
ENSG00000081913	365.291	0.281744	0.163476	0.0618267	0.195442	PHLPP1	PH domain and leucine rich repeat protein phosphatase 1	23239
ENSG00000081923	203.294	0.632053	0.244877	0.00312752	0.021823	ATP8B1	ATPase phospholipid transporting 8B1	5205
ENSG00000081985	2.09816	0.132309	0.480467	0.311472	NA	IL12RB2	interleukin 12 receptor subunit beta 2	3595
ENSG00000082014	26.3955	-1.09929	0.530994	0.00401218	0.0263902	SMARCD3	SWI/SNF related, matrix associated, actin dependent regulator of chromatin, subfamily d, member 3	6604
ENSG00000082068	3611.8	-0.0132869	0.116665	0.898532	0.952956	WDR70	WD repeat domain 70	55100
ENSG00000082074	38.6404	2.54622	0.602653	7.93613e-07	1.80976e-05	FYB1	FYN binding protein 1	2533
ENSG00000082126	17.2039	0.546539	0.663076	0.0586114	0.188022	MPP4	membrane palmitoylated protein 4	58538
ENSG00000082146	375.061	-0.472563	0.223199	0.0161034	0.0752998	STRADB	STE20 related adaptor beta	55437
ENSG00000082153	13185.3	1.2553	0.153662	3.5872e-17	3.29053e-15	BZW1	basic leucine zipper and W2 domains 1	9689
ENSG00000082196	65.3146	-0.660371	0.292794	0.00748791	0.0424746	C1QTNF3	C1q and TNF related 3	114899
ENSG00000082212	2517.04	-0.0461874	0.148283	0.741106	0.871456	ME2	malic enzyme 2	4200
ENSG00000082213	2248.9	0.212384	0.178089	0.200309	0.419486	C5orf22	chromosome 5 open reading frame 22	55322
ENSG00000082258	1860.92	0.217482	0.178207	0.190375	0.405816	CCNT2	cyclin T2	905
ENSG00000082269	693.626	0.300596	0.187736	0.0801285	0.233639	FAM135A	family with sequence similarity 135 member A	57579
ENSG00000082397	1.02118	0.0229925	0.461903	0.818477	NA	EPB41L3	erythrocyte membrane protein band 4.1 like 3	23136
ENSG00000082438	561.704	-0.658017	0.2196	0.000888896	0.00802726	COBLL1	cordon-bleu WH2 repeat protein like 1	22837
ENSG00000082458	3685.45	0.0261121	0.137259	0.843707	0.925166	DLG3	discs large MAGUK scaffold protein 3	1741
ENSG00000082482	43.2409	1.16198	0.486411	0.00148572	0.0122014	KCNK2	potassium two pore domain channel subfamily K member 2	3776
ENSG00000082497	5.56817	0.467886	0.674873	0.0677835	0.208322	SERTAD4	SERTA domain containing 4	56256
ENSG00000082512	444.316	1.12891	0.214609	2.04417e-08	6.37482e-07	TRAF5	TNF receptor associated factor 5	7188
ENSG00000082515	1948.1	0.157981	0.206554	0.39955	0.627908	MRPL22	mitochondrial ribosomal protein L22	29093
ENSG00000082516	937.774	0.111154	0.201539	0.542752	0.74099	GEMIN5	gem nuclear organelle associated protein 5	25929
ENSG00000082641	4365.01	0.259179	0.176974	0.117017	0.298913	NFE2L1	nuclear factor, erythroid 2 like 1	4779
ENSG00000082684	5.00902	-0.0358585	0.472309	0.400337	0.628224	SEMA5B	semaphorin 5B	54437
ENSG00000082701	1986.49	-0.0491126	0.175467	0.737888	0.86993	GSK3B	glycogen synthase kinase 3 beta	2932
ENSG00000082781	3508.74	0.489355	0.170669	0.00210795	0.0160953	ITGB5	integrin subunit beta 5	3693
ENSG00000082805	1213.92	-0.00812207	0.177009	0.96303	0.98336	ERC1	ELKS/RAB6-interacting/CAST family member 1	23085
ENSG00000082898	6294.87	0.0623695	0.147976	0.637459	0.808244	XPO1	exportin 1	7514
ENSG00000082929	3.25187	-0.00210887	0.47398	0.248078	NA	LINC01587	long intergenic non-protein coding RNA 1587	10141
ENSG00000082996	2390.55	0.183221	0.220418	0.344681	0.578108	RNF13	ring finger protein 13	11342
ENSG00000083067	5.2491	-0.177949	0.466302	0.349614	0.583085	TRPM3	transient receptor potential cation channel subfamily M member 3	80036
ENSG00000083093	1083.29	-0.136012	0.17973	0.419628	0.644278	PALB2	partner and localizer of BRCA2	79728
ENSG00000083097	421.369	-0.104517	0.181355	0.535549	0.73629	DOP1A	DOP1 leucine zipper like protein A	23033
ENSG00000083099	1797.64	-0.0999823	0.160581	0.509192	0.717006	LYRM2	LYR motif containing 2	57226
ENSG00000083123	422.003	-0.437308	0.220269	0.0253129	0.103884	BCKDHB	branched chain keto acid dehydrogenase E1 subunit beta	594
ENSG00000083168	800.976	0.166182	0.179369	0.309352	0.542838	KAT6A	lysine acetyltransferase 6A	7994
ENSG00000083223	2476	0.572837	0.200805	0.00175219	0.0139109	TUT7	terminal uridylyl transferase 7	79670
ENSG00000083290	197.85	-0.482658	0.269235	0.033285	0.126384	ULK2	unc-51 like autophagy activating kinase 2	9706
ENSG00000083307	0.746636	-0.04491	0.473594	0.932917	NA	GRHL2	grainyhead like transcription factor 2	79977
ENSG00000083312	11675.2	0.095839	0.143062	0.579177	0.768262	TNPO1	transportin 1	3842
ENSG00000083444	3503.11	-0.303911	0.239983	0.134346	0.326041	PLOD1	procollagen-lysine,2-oxoglutarate 5-dioxygenase 1	5351
ENSG00000083454	404.264	0.215072	0.230695	0.291426	0.524768	P2RX5	purinergic receptor P2X 5	5026
ENSG00000083457	934.552	-0.119284	0.157948	0.430793	0.654109	ITGAE	integrin subunit alpha E	3682
ENSG00000083520	3252.04	0.432724	0.144046	0.00136244	0.0113848	DIS3	DIS3 homolog, exosome endoribonuclease and 3'-5' exoribonuclease	22894
ENSG00000083535	1059.75	0.0747588	0.185802	0.645056	0.813067	PIBF1	progesterone immunomodulatory binding factor 1	10464
ENSG00000083544	1445.58	0.01878	0.21846	0.889633	0.948606	TDRD3	tudor domain containing 3	81550
ENSG00000083635	134.49	0.380743	0.222257	0.0508068	0.170225	NUFIP1	nuclear FMR1 interacting protein 1	26747
ENSG00000083642	1369.19	0.255778	0.155643	0.0714436	0.215889	PDS5B	PDS5 cohesin associated factor B	23047
ENSG00000083720	10012.9	-0.251507	0.100348	0.00868685	0.0474133	OXCT1	3-oxoacid CoA-transferase 1	5019
ENSG00000083750	333.231	0.243499	0.171471	0.126821	0.314834	RRAGB	Ras related GTP binding B	10325
ENSG00000083782	0.459536	-0.0336025	0.474971	0.619644	NA	EPYC	epiphycan	1833
ENSG00000083799	3572.09	0.661844	0.217687	0.000768372	0.00713829	CYLD	CYLD lysine 63 deubiquitinase	1540
ENSG00000083807	377.992	-0.239084	0.299958	0.305393	0.539098	SLC27A5	solute carrier family 27 member 5	10998
ENSG00000083812	224.937	-0.0297981	0.228369	0.884924	0.946536	ZNF324	zinc finger protein 324	25799
ENSG00000083814	46.8644	-0.317326	0.30235	0.190108	0.405545	ZNF671	zinc finger protein 671	79891
ENSG00000083817	261.419	0.0382649	0.198479	0.806734	0.907041	ZNF416	zinc finger protein 416	55659
ENSG00000083828	668.916	0.301163	0.180967	0.072661	0.218359	ZNF586	zinc finger protein 586	54807
ENSG00000083838	47.4319	-0.438754	0.427456	0.116352	0.297813	ZNF446	zinc finger protein 446	55663
ENSG00000083844	1270.13	0.623969	0.17646	0.000148829	0.00179654	ZNF264	zinc finger protein 264	9422
ENSG00000083845	8825.04	-0.287242	0.227502	0.149254	0.348263	RPS5	ribosomal protein S5	6193
ENSG00000083857	6445.97	-0.0720739	0.157755	0.60141	0.783064	FAT1	FAT atypical cadherin 1	2195
ENSG00000083896	1732.78	0.400807	0.170093	0.0111837	0.0575842	YTHDC1	YTH domain containing 1	91746
ENSG00000083937	3871.03	0.0919846	0.165525	0.542568	0.740883	CHMP2B	charged multivesicular body protein 2B	25978
ENSG00000084070	633.379	0.148424	0.161194	0.327188	0.560422	SMAP2	small ArfGAP2	64744
ENSG00000084072	1384.75	0.0342146	0.143216	0.799884	0.903079	PPIE	peptidylprolyl isomerase E	10450
ENSG00000084073	4381.54	0.269146	0.163537	0.0749545	0.223579	ZMPSTE24	zinc metallopeptidase STE24	10269
ENSG00000084090	2431.05	-0.190015	0.150852	0.176672	0.387649	STARD7	StAR related lipid transfer domain containing 7	56910
ENSG00000084092	621.876	0.357591	0.214081	0.0605159	0.192199	NOA1	nitric oxide associated 1	84273
ENSG00000084093	1960.35	0.196225	0.194849	0.269358	0.50139	REST	RE1 silencing transcription factor	5978
ENSG00000084110	11.1015	0.0147203	0.382204	0.950589	0.977469	HAL	histidine ammonia-lyase	3034
ENSG00000084112	406.709	0.677802	0.155042	4.08472e-06	7.6918e-05	SSH1	slingshot protein phosphatase 1	54434
ENSG00000084207	2797.96	-0.734554	0.279913	0.00219626	0.0166077	GSTP1	glutathione S-transferase pi 1	2950
ENSG00000084234	3441.63	-0.445843	0.140337	0.000893554	0.00806218	APLP2	amyloid beta precursor like protein 2	334
ENSG00000084444	228.221	0.674979	0.192567	0.000156127	0.00187132	FAM234B	family with sequence similarity 234 member B	57613
ENSG00000084453	1.63449	-0.0562291	0.47407	0.827925	NA	SLCO1A2	solute carrier organic anion transporter family member 1A2	6579
ENSG00000084463	1449.44	0.429013	0.147473	0.00215295	0.016347	WBP11	WW domain binding protein 11	51729
ENSG00000084623	9370.39	-0.00628781	0.132366	0.928081	0.96671	EIF3I	eukaryotic translation initiation factor 3 subunit I	8668
ENSG00000084628	34.0545	-0.454	0.47381	0.104848	0.278301	NKAIN1	sodium/potassium transporting ATPase interacting 1	79570
ENSG00000084636	166.726	0.724309	0.426164	0.0185042	0.0831464	COL16A1	collagen type XVI alpha 1 chain	1307
ENSG00000084652	2528.3	0.0594332	0.0922028	0.511521	0.718547	TXLNA	taxilin alpha	200081
ENSG00000084676	442.867	-0.629385	0.213536	0.00107301	0.00935393	NCOA1	nuclear receptor coactivator 1	8648
ENSG00000084693	1121.64	-0.371371	0.233428	0.0691957	0.21127	AGBL5	AGBL carboxypeptidase 5	60509
ENSG00000084710	6.71537	0.00462104	0.438298	0.975575	0.988979	EFR3B	EFR3 homolog B	22979
ENSG00000084731	123.31	-0.840585	0.34754	0.00309978	0.0216772	KIF3C	kinesin family member 3C	3797
ENSG00000084733	4670.36	0.209237	0.188274	0.225534	0.450625	RAB10	RAB10, member RAS oncogene family	10890
ENSG00000084734	47.0881	0.25304	0.536495	0.128594	0.317609	GCKR	glucokinase regulator	2646
ENSG00000084754	5168.69	-0.280149	0.130601	0.0230918	0.0969368	HADHA	hydroxyacyl-CoA dehydrogenase trifunctional multienzyme complex subunit alpha	3030
ENSG00000084764	38.5285	-0.96535	0.386733	0.0021364	0.0162698	MAPRE3	microtubule associated protein RP/EB family member 3	22924
ENSG00000084774	864.413	-0.795832	0.209574	3.23124e-05	0.000482412	CAD	carbamoyl-phosphate synthetase 2, aspartate transcarbamylase, and dihydroorotase	790
ENSG00000085063	24775.1	0.521089	0.191684	0.00305001	0.0214396	CD59	CD59 molecule (CD59 blood group)	966
ENSG00000085117	241.733	-0.74402	0.260956	0.00113976	0.00981813	CD82	CD82 molecule	3732
ENSG00000085185	63.1672	-0.0348368	0.342366	0.883598	0.945687	BCORL1	BCL6 corepressor like 1	63035
ENSG00000085224	2731.08	0.23501	0.192497	0.194534	0.412137	ATRX	ATRX chromatin remodeler	546
ENSG00000085231	1894.25	0.565393	0.183314	0.000804395	0.00739869	AK6	adenylate kinase 6	102157402
ENSG00000085265	0.51902	-0.00513411	0.472053	0.853789	NA	FCN1	ficolin 1	2219
ENSG00000085274	2322.54	0.841793	0.20603	9.53043e-06	0.000164473	MYNN	myoneurin	55892
ENSG00000085276	1177.33	0.86644	0.121578	2.33492e-13	1.41935e-11	MECOM	MDS1 and EVI1 complex locus	2122
ENSG00000085365	4001.41	0.26356	0.206367	0.16024	0.364853	SCAMP1	secretory carrier membrane protein 1	9522
ENSG00000085377	380.95	0.15973	0.201174	0.376509	0.60798	PREP	prolyl endopeptidase	5550
ENSG00000085382	301.529	0.186975	0.187899	0.276863	0.510091	HACE1	HECT domain and ankyrin repeat containing E3 ubiquitin protein ligase 1	57531
ENSG00000085415	1343.74	0.252409	0.170364	0.111329	0.289134	SEH1L	SEH1 like nucleoporin	81929
ENSG00000085433	964.352	0.188452	0.166434	0.232145	0.45816	WDR47	WD repeat domain 47	22911
ENSG00000085449	1338.13	0.0706221	0.185522	0.681482	0.83661	WDFY1	WD repeat and FYVE domain containing 1	57590
ENSG00000085465	15.9412	-0.561499	0.581414	0.0719526	0.216816	OVGP1	oviductal glycoprotein 1	5016
ENSG00000085491	4172.21	0.615772	0.221484	0.00216821	0.0164322	SLC25A24	solute carrier family 25 member 24	29957
ENSG00000085511	587.862	0.109246	0.140089	0.409933	0.636563	MAP3K4	mitogen-activated protein kinase kinase kinase 4	4216
ENSG00000085514	1.97458	-0.0566752	0.462739	0.681536	NA	PILRA	paired immunoglobin like type 2 receptor alpha	29992
ENSG00000085552	6.90578	0.0319234	0.420479	0.878027	0.942946	IGSF9	immunoglobulin superfamily member 9	57549
ENSG00000085563	158.175	0.223609	0.233739	0.27269	0.505164	ABCB1	ATP binding cassette subfamily B member 1	5243
ENSG00000085644	70.2205	-1.11689	0.378901	0.000436763	0.00443161	ZNF213	zinc finger protein 213	7760
ENSG00000085662	4531.97	-0.159905	0.234274	0.429313	0.653143	AKR1B1	aldo-keto reductase family 1 member B	231
ENSG00000085719	2030.9	-0.146078	0.1589	0.341241	0.574688	CPNE3	copine 3	8895
ENSG00000085721	2490.38	0.457065	0.186717	0.00781872	0.0439471	RRN3	RRN3 homolog, RNA polymerase I transcription factor	54700
ENSG00000085733	3293.08	0.14688	0.155957	0.337431	0.570955	CTTN	cortactin	2017
ENSG00000085741	28.6742	-0.384548	0.522121	0.147091	0.345247	WNT11	Wnt family member 11	7481
ENSG00000085760	907.596	0.275073	0.15113	0.0517631	0.17238	MTIF2	mitochondrial translational initiation factor 2	4528
ENSG00000085788	930.309	0.189056	0.174319	0.241978	0.469747	DDHD2	DDHD domain containing 2	23259
ENSG00000085831	39.7729	-0.464763	0.45755	0.10457	0.277852	TTC39A	tetratricopeptide repeat domain 39A	22996
ENSG00000085832	2794.25	0.649371	0.180841	0.000113943	0.00142878	EPS15	epidermal growth factor receptor pathway substrate 15	2060
ENSG00000085840	1349.92	0.0556826	0.140135	0.679471	0.835804	ORC1	origin recognition complex subunit 1	4998
ENSG00000085871	2482.2	-0.0245585	0.200929	0.892519	0.949992	MGST2	microsomal glutathione S-transferase 2	4258
ENSG00000085872	213.245	0.0337849	0.206708	0.854334	0.930854	CHERP	calcium homeostasis endoplasmic reticulum protein	10523
ENSG00000085978	2338.71	0.0871441	0.180824	0.600889	0.782535	ATG16L1	autophagy related 16 like 1	55054
ENSG00000085982	372.094	-0.165692	0.153299	0.252954	0.482679	USP40	ubiquitin specific peptidase 40	55230
ENSG00000085998	1556.55	0.184474	0.209455	0.324015	0.557707	POMGNT1	protein O-linked mannose N-acetylglucosaminyltransferase 1 (beta 1,2-)	55624
ENSG00000085999	621.532	-0.238716	0.251203	0.262019	0.491638	RAD54L	RAD54 like	8438
ENSG00000086015	737.184	-0.187013	0.208633	0.319665	0.553543	MAST2	microtubule associated serine/threonine kinase 2	23139
ENSG00000086061	15655	0.660569	0.179915	8.15334e-05	0.00106843	DNAJA1	DnaJ heat shock protein family (Hsp40) member A1	3301
ENSG00000086062	4110.17	0.0974759	0.167063	0.528036	0.730263	B4GALT1	beta-1,4-galactosyltransferase 1	2683
ENSG00000086065	6298.17	0.462221	0.180173	0.0055994	0.0340377	CHMP5	charged multivesicular body protein 5	51510
ENSG00000086102	2316.59	0.152087	0.131235	0.22672	0.452065	NFX1	nuclear transcription factor, X-box binding 1	4799
ENSG00000086159	5.27459	0.0533879	0.418822	0.798225	0.902404	AQP6	aquaporin 6	363
ENSG00000086189	884.352	0.248095	0.177473	0.128237	0.317007	DIMT1	DIMT1 rRNA methyltransferase and ribosome maturation factor	27292
ENSG00000086200	1039.47	0.326457	0.184451	0.0547271	0.179001	IPO11	importin 11	51194
ENSG00000086232	4291.99	-0.115687	0.161593	0.450152	0.670248	EIF2AK1	eukaryotic translation initiation factor 2 alpha kinase 1	27102
ENSG00000086289	616.118	-0.00185153	0.164061	0.988	0.994744	EPDR1	ependymin related 1	54749
ENSG00000086300	53.6922	-0.0542894	0.307456	0.816408	0.911227	SNX10	sorting nexin 10	29887
ENSG00000086475	1265.02	-0.293066	0.160213	0.0510729	0.170836	SEPHS1	selenophosphate synthetase 1	22929
ENSG00000086504	541.507	-0.370726	0.22482	0.0602073	0.191529	MRPL28	mitochondrial ribosomal protein L28	10573
ENSG00000086506	0.502539	-0.0229756	0.473331	0.873136	NA	HBQ1	hemoglobin subunit theta 1	3049
ENSG00000086544	306.539	0.126657	0.21768	0.512717	0.719457	ITPKC	inositol-trisphosphate 3-kinase C	80271
ENSG00000086570	1.3879	-0.071375	0.475442	0.728114	NA	FAT2	FAT atypical cadherin 2	2196
ENSG00000086589	4992.45	0.463016	0.137583	0.000399738	0.00411378	RBM22	RNA binding motif protein 22	55696
ENSG00000086598	14569.9	0.227654	0.177231	0.188076	0.403369	TMED2	transmembrane p24 trafficking protein 2	10959
ENSG00000086619	232.041	0.367611	0.269716	0.100558	0.270833	ERO1B	endoplasmic reticulum oxidoreductase 1 beta	56605
ENSG00000086666	2949.79	0.227893	0.159155	0.122079	0.306802	ZFAND6	zinc finger AN1-type containing 6	54469
ENSG00000086696	3.30835	0.20408	0.518733	0.123112	NA	HSD17B2	hydroxysteroid 17-beta dehydrogenase 2	3294
ENSG00000086712	984.789	0.366933	0.141196	0.00647365	0.0380351	TXLNG	taxilin gamma	55787
ENSG00000086717	44.8412	-0.252812	0.343938	0.310418	0.543912	PPEF1	protein phosphatase with EF-hand domain 1	5475
ENSG00000086730	28.5167	0.257831	0.430527	0.29497	0.528782	LAT2	linker for activation of T cells family member 2	7462
ENSG00000086758	7037.85	-0.213836	0.20991	0.253514	0.483131	HUWE1	HECT, UBA and WWE domain containing E3 ubiquitin protein ligase 1	10075
ENSG00000086827	934.882	0.113039	0.147111	0.418461	0.643377	ZW10	zw10 kinetochore protein	9183
ENSG00000086848	112.832	-0.251516	0.223738	0.199083	0.417908	ALG9	ALG9 alpha-1,2-mannosyltransferase	79796
ENSG00000086967	6.3935	0.087197	0.47848	0.196419	0.414581	MYBPC2	myosin binding protein C2	4606
ENSG00000086991	19.1401	-0.405594	0.443158	0.149038	0.347892	NOX4	NADPH oxidase 4	50507
ENSG00000087008	81.0947	-0.164231	0.248497	0.439125	0.661563	ACOX3	acyl-CoA oxidase 3, pristanoyl	8310
ENSG00000087053	3957.1	-0.013013	0.148737	0.967454	0.984856	MTMR2	myotubularin related protein 2	8898
ENSG00000087074	7468.29	2.50676	0.554602	3.25142e-07	8.02569e-06	PPP1R15A	protein phosphatase 1 regulatory subunit 15A	23645
ENSG00000087076	8.52381	-0.0876927	0.475756	0.739852	0.870786	HSD17B14	hydroxysteroid 17-beta dehydrogenase 14	51171
ENSG00000087077	560.144	-0.185767	0.181621	0.270059	0.502179	TRIP6	thyroid hormone receptor interactor 6	7205
ENSG00000087085	0.99019	0.0256268	0.466883	0.75617	NA	ACHE	acetylcholinesterase (Cartwright blood group)	43
ENSG00000087086	35474.5	-0.780085	0.272291	0.000959977	0.00855054	FTL	ferritin light chain	2512
ENSG00000087087	1183.8	-0.0891276	0.205312	0.63144	0.804197	SRRT	serrate, RNA effector molecule	51593
ENSG00000087088	560.461	-0.224588	0.229551	0.261574	0.491217	BAX	BCL2 associated X, apoptosis regulator	581
ENSG00000087095	1686.27	1.26055	0.158607	2.52121e-16	2.10417e-14	NLK	nemo like kinase	51701
ENSG00000087111	955.687	-0.868543	0.21735	1.22772e-05	0.000205772	PIGS	phosphatidylinositol glycan anchor biosynthesis class S	94005
ENSG00000087152	867.914	-0.154986	0.197056	0.381046	0.612488	ATXN7L3	ataxin 7 like 3	56970
ENSG00000087157	318.033	-0.0480263	0.179503	0.773388	0.888885	PGS1	phosphatidylglycerophosphate synthase 1	9489
ENSG00000087191	3623.73	0.0960469	0.202655	0.59424	0.777977	PSMC5	proteasome 26S subunit, ATPase 5	5705
ENSG00000087206	1551.47	0.413521	0.146032	0.00255385	0.0187479	UIMC1	ubiquitin interaction motif containing 1	51720
ENSG00000087237	2.16161	-0.117655	0.487085	0.339572	NA	CETP	cholesteryl ester transfer protein	1071
ENSG00000087245	1237.2	-0.541291	0.225454	0.00637076	0.037615	MMP2	matrix metallopeptidase 2	4313
ENSG00000087250	9.56148	0.0419334	0.444889	0.770609	0.887344	MT3	metallothionein 3	4504
ENSG00000087253	1436.41	0.143955	0.202191	0.452537	0.672515	LPCAT2	lysophosphatidylcholine acyltransferase 2	54947
ENSG00000087258	37.4392	0.171029	0.352686	0.481427	0.696043	GNAO1	G protein subunit alpha o1	2775
ENSG00000087263	3003.58	0.230116	0.157569	0.121329	0.305698	OGFOD1	2-oxoglutarate and iron dependent oxygenase domain containing 1	55239
ENSG00000087266	1197.41	0.597672	0.259199	0.00750542	0.0425384	SH3BP2	SH3 domain binding protein 2	6452
ENSG00000087269	1563.27	0.652293	0.203204	0.000447038	0.00451337	NOP14	NOP14 nucleolar protein	8602
ENSG00000087274	1469.62	-0.294609	0.162348	0.052463	0.173858	ADD1	adducin 1	118
ENSG00000087299	481.219	0.0273075	0.145813	0.841147	0.924377	L2HGDH	L-2-hydroxyglutarate dehydrogenase	79944
ENSG00000087301	707.423	-0.0424259	0.167097	0.799789	0.903072	TXNDC16	thioredoxin domain containing 16	57544
ENSG00000087302	25420	0.865646	0.146798	9.32786e-10	3.64592e-08	RTRAF	RNA transcription, translation and transport factor	51637
ENSG00000087303	123.887	0.458968	0.208053	0.0143947	0.0691782	NID2	nidogen 2	22795
ENSG00000087338	475.655	0.0174774	0.179717	0.922368	0.964126	GMCL1	germ cell-less 1, spermatogenesis associated	64395
ENSG00000087365	2379.14	0.370522	0.153033	0.0103511	0.0544675	SF3B2	splicing factor 3b subunit 2	10992
ENSG00000087448	1040.32	0.298934	0.222194	0.130525	0.320165	KLHL42	kelch like family member 42	57542
ENSG00000087460	11766.2	-0.43724	0.112333	5.50988e-05	0.000768515	GNAS	GNAS complex locus	2778
ENSG00000087470	4042.82	0.211471	0.115773	0.0692361	0.21132	DNM1L	dynamin 1 like	10059
ENSG00000087494	573.136	0.232788	0.30474	0.328075	0.561218	PTHLH	parathyroid hormone like hormone	5744
ENSG00000087495	1.34991	0.143761	0.502316	0.0534857	NA	PHACTR3	phosphatase and actin regulator 3	116154
ENSG00000087502	4361.49	0.281683	0.156416	0.0566117	0.183427	ERGIC2	ERGIC and golgi 2	51290
ENSG00000087510	167.174	0.685419	0.247298	0.00141319	0.0117414	TFAP2C	transcription factor AP-2 gamma	7022
ENSG00000087586	1985.66	-0.453287	0.158058	0.00222221	0.0167542	AURKA	aurora kinase A	6790
ENSG00000087589	1.01715	-0.0582732	0.475043	0.804709	NA	CASS4	Cas scaffold protein family member 4	57091
ENSG00000087842	645.652	-0.625032	0.19805	0.000511385	0.00505037	PIR	pirin	8544
ENSG00000087884	907.087	-0.331534	0.208924	0.0771875	0.227969	AAMDC	adipogenesis associated Mth938 domain containing	28971
ENSG00000087903	109.971	-0.205728	0.241699	0.324851	0.558194	RFX2	regulatory factor X2	5990
ENSG00000087995	2477.95	0.181361	0.194466	0.307307	0.540976	METTL2A	methyltransferase like 2A	339175
ENSG00000088002	0.705356	-0.0660791	0.477909	0.503159	NA	SULT2B1	sulfotransferase family 2B member 1	6820
ENSG00000088035	289.624	-0.451428	0.206794	0.0135568	0.0662515	ALG6	ALG6 alpha-1,3-glucosyltransferase	29929
ENSG00000088038	543.906	-0.00989081	0.165426	0.945406	0.975773	CNOT3	CCR4-NOT transcription complex subunit 3	4849
ENSG00000088053	2.01277	-0.0178118	0.464215	0.962966	NA	GP6	glycoprotein VI platelet	51206
ENSG00000088179	753.613	-0.0420982	0.177982	0.789997	0.898047	PTPN4	protein tyrosine phosphatase non-receptor type 4	5775
ENSG00000088205	1805.78	0.331719	0.141412	0.0126083	0.0628377	DDX18	DEAD-box helicase 18	8886
ENSG00000088247	2248.81	-0.0920637	0.164345	0.545036	0.742505	KHSRP	KH-type splicing regulatory protein	8570
ENSG00000088256	407.664	-0.238277	0.233976	0.237326	0.46448	GNA11	G protein subunit alpha 11	2767
ENSG00000088280	216.627	-1.01536	0.221028	6.84821e-07	1.57578e-05	ASAP3	ArfGAP with SH3 domain, ankyrin repeat and PH domain 3	55616
ENSG00000088298	209.319	-0.181523	0.222718	0.36192	0.594143	EDEM2	ER degradation enhancing alpha-mannosidase like protein 2	55741
ENSG00000088305	95.7407	-0.133911	0.315083	0.57576	0.765916	DNMT3B	DNA methyltransferase 3 beta	1789
ENSG00000088325	5620.72	-0.305572	0.107365	0.00339037	0.0232463	TPX2	TPX2 microtubule nucleation factor	22974
ENSG00000088340	16.459	0.108557	0.477579	0.319624	0.553519	FER1L4	fer-1 like family member 4 (pseudogene)	80307
ENSG00000088356	482.432	0.16691	0.244794	0.427171	0.651208	PDRG1	p53 and DNA damage regulated 1	81572
ENSG00000088367	509.399	-0.0590801	0.211206	0.754599	0.878245	EPB41L1	erythrocyte membrane protein band 4.1 like 1	2036
ENSG00000088386	1.13437	-0.0217521	0.472543	0.570877	NA	SLC15A1	solute carrier family 15 member 1	6564
ENSG00000088387	950.576	-0.043059	0.194	0.808179	0.907373	DOCK9	dedicator of cytokinesis 9	23348
ENSG00000088448	2950.69	0.313207	0.134062	0.0154965	0.072981	ANKRD10	ankyrin repeat domain 10	55608
ENSG00000088451	460.505	0.208493	0.168119	0.185452	0.39972	TGDS	TDP-glucose 4,6-dehydratase	23483
ENSG00000088538	14.5205	-1.84564	0.868565	0.00175721	0.0139401	DOCK3	dedicator of cytokinesis 3	1795
ENSG00000088543	73.6671	-1.0844	0.290564	2.70592e-05	0.000411218	C3orf18	chromosome 3 open reading frame 18	51161
ENSG00000088682	1316.61	-0.230585	0.152441	0.109492	0.286298	COQ9	coenzyme Q9	57017
ENSG00000088726	29.0066	0.231741	0.411388	0.347881	0.581678	TMEM40	transmembrane protein 40	55287
ENSG00000088727	231.958	0.231377	0.19884	0.204828	0.424498	KIF9	kinesin family member 9	64147
ENSG00000088756	68.4795	-0.254855	0.296316	0.275721	0.50935	ARHGAP28	Rho GTPase activating protein 28	79822
ENSG00000088766	30.4438	0.0341447	0.306502	0.885515	0.94669	CRLS1	cardiolipin synthase 1	54675
ENSG00000088808	173.694	0.277919	0.212729	0.13945	0.334011	PPP1R13B	protein phosphatase 1 regulatory subunit 13B	23368
ENSG00000088812	539.197	-0.017909	0.188409	0.917713	0.96153	ATRN	attractin	8455
ENSG00000088826	479.12	0.798522	0.25328	0.000386224	0.00400195	SMOX	spermine oxidase	54498
ENSG00000088832	3003.97	0.0235313	0.17738	0.874924	0.941202	FKBP1A	FKBP prolyl isomerase 1A	2280
ENSG00000088833	902.272	0.220613	0.18152	0.184625	0.398827	NSFL1C	NSFL1 cofactor	55968
ENSG00000088836	45.1445	-0.692238	0.411426	0.0221488	0.0942214	SLC4A11	solute carrier family 4 member 11	83959
ENSG00000088854	185.11	-0.311356	0.189662	0.0765414	0.226667	DNAAF9	dynein axonemal assembly factor 9	25943
ENSG00000088876	136.495	0.162009	0.212459	0.399683	0.627972	ZNF343	zinc finger protein 343	79175
ENSG00000088881	0.6252	-0.0158398	0.473018	0.658217	NA	EBF4	EBF family member 4	57593
ENSG00000088888	1205.06	-0.421943	0.183088	0.0121477	0.0611407	MAVS	mitochondrial antiviral signaling protein	57506
ENSG00000088899	38.6405	0.200592	0.363107	0.416155	0.641514	LZTS3	leucine zipper tumor suppressor family member 3	9762
ENSG00000088926	0.477699	-0.0177529	0.473374	0.885516	NA	F11	coagulation factor XI	2160
ENSG00000088930	5044.97	0.239693	0.133724	0.065697	0.203786	XRN2	5'-3' exoribonuclease 2	22803
ENSG00000088970	686.195	-0.298197	0.207835	0.109243	0.285851	KIZ	kizuna centrosomal protein	55857
ENSG00000088986	3581.61	-0.813257	0.2226	6.46691e-05	0.00087912	DYNLL1	dynein light chain LC8-type 1	8655
ENSG00000088992	31.7471	0.819016	0.579984	0.021067	0.0911231	TESC	tescalcin	54997
ENSG00000089006	2928.98	0.138479	0.150058	0.331024	0.564475	SNX5	sorting nexin 5	27131
ENSG00000089009	11651.8	-0.372818	0.185289	0.0279226	0.111646	RPL6	ribosomal protein L6	6128
ENSG00000089022	1067.53	0.0218584	0.156984	0.8756	0.941531	MAPKAPK5	MAPK activated protein kinase 5	8550
ENSG00000089041	2.01569	0.0899491	0.479743	0.234391	NA	P2RX7	purinergic receptor P2X 7	5027
ENSG00000089048	265.645	0.503632	0.22646	0.0121643	0.0612011	ESF1	ESF1 nucleolar pre-rRNA processing protein homolog	51575
ENSG00000089050	1120.02	-0.0617255	0.180797	0.704389	0.850277	RBBP9	RB binding protein 9, serine hydrolase	10741
ENSG00000089053	2592.41	-0.272118	0.132353	0.0370542	0.13658	ANAPC5	anaphase promoting complex subunit 5	51433
ENSG00000089057	449.495	-0.245091	0.209743	0.190004	0.405467	SLC23A2	solute carrier family 23 member 2	9962
ENSG00000089060	736.219	0.744917	0.210501	0.000114039	0.00142911	SLC8B1	solute carrier family 8 member B1	80024
ENSG00000089063	856.951	-0.400792	0.144901	0.003659	0.0246076	TMEM230	transmembrane protein 230	29058
ENSG00000089091	60.8125	0.156878	0.252824	0.46526	0.683849	DZANK1	double zinc ribbon and ankyrin repeat domains 1	55184
ENSG00000089094	450.849	0.0355219	0.178448	0.830266	0.917724	KDM2B	lysine demethylase 2B	84678
ENSG00000089101	3.17254	-0.169688	0.48835	0.292464	NA	CFAP61	cilia and flagella associated protein 61	26074
ENSG00000089116	1.85737	-0.0232601	0.472302	0.479681	NA	LHX5	LIM homeobox 5	64211
ENSG00000089123	259.76	0.498846	0.242418	0.0184019	0.0827693	TASP1	taspase 1	55617
ENSG00000089127	19622.6	3.41014	0.149592	2.66405e-116	1.35627e-112	OAS1	2'-5'-oligoadenylate synthetase 1	4938
ENSG00000089154	2395.23	-0.26641	0.166441	0.0849282	0.242427	GCN1	GCN1 activator of EIF2AK4	10985
ENSG00000089157	14527.7	-0.233366	0.226853	0.240519	0.4681	RPLP0	ribosomal protein lateral stalk subunit P0	6175
ENSG00000089159	1387.69	0.448085	0.152066	0.00180557	0.0142019	PXN	paxillin	5829
ENSG00000089163	5.84358	-0.134965	0.438874	0.502708	0.7121	SIRT4	sirtuin 4	23409
ENSG00000089169	0.409117	0.025432	0.474026	0.455186	NA	RPH3A	rabphilin 3A	22895
ENSG00000089177	639.389	0.18541	0.219663	0.329895	0.563306	KIF16B	kinesin family member 16B	55614
ENSG00000089195	943.489	0.504889	0.160722	0.000832864	0.00760562	TRMT6	tRNA methyltransferase 6	51605
ENSG00000089199	1.00908	0.0587728	0.477738	0.184163	NA	CHGB	chromogranin B	1114
ENSG00000089220	9839.89	-0.300694	0.172439	0.0594582	0.189841	PEBP1	phosphatidylethanolamine binding protein 1	5037
ENSG00000089234	1645.75	0.449602	0.195829	0.0113984	0.0584972	BRAP	BRCA1 associated protein	8315
ENSG00000089248	5888.84	0.105822	0.197048	0.556137	0.751007	ERP29	endoplasmic reticulum protein 29	10961
ENSG00000089280	2881.72	-0.0445197	0.168365	0.767454	0.886116	FUS	FUS RNA binding protein	2521
ENSG00000089289	3104.81	0.20499	0.143989	0.132702	0.323444	IGBP1	immunoglobulin binding protein 1	3476
ENSG00000089327	2692.2	-0.272636	0.192615	0.118688	0.301662	FXYD5	FXYD domain containing ion transport regulator 5	53827
ENSG00000089335	953.757	-0.0648352	0.207375	0.720377	0.859237	ZNF302	zinc finger protein 302	55900
ENSG00000089351	377.606	0.143635	0.178379	0.382535	0.614204	GRAMD1A	GRAM domain containing 1A	57655
ENSG00000089356	54.2586	0.187626	0.337361	0.441278	0.662752	FXYD3	FXYD domain containing ion transport regulator 3	5349
ENSG00000089472	4.25074	-0.0579559	0.472585	0.977421	0.989508	HEPH	hephaestin	9843
ENSG00000089486	392.449	-0.386099	0.194893	0.0295614	0.116326	CDIP1	cell death inducing p53 target 1	29965
ENSG00000089505	3.75865	0.0139349	0.439116	0.935474	0.970886	CMTM1	CKLF like MARVEL transmembrane domain containing 1	113540
ENSG00000089558	0.433554	0.0201518	0.47348	0.594123	NA	KCNH4	potassium voltage-gated channel subfamily H member 4	23415
ENSG00000089597	7053.83	-0.643265	0.204429	0.000409604	0.00418944	GANAB	glucosidase II alpha subunit	23193
ENSG00000089639	277.133	0.0429051	0.225171	0.832927	0.918986	GMIP	GEM interacting protein	51291
ENSG00000089682	1146.85	0.320186	0.137749	0.0152467	0.0721191	RBM41	RNA binding motif protein 41	55285
ENSG00000089685	2744.3	-0.205179	0.138368	0.119678	0.303389	BIRC5	baculoviral IAP repeat containing 5	332
ENSG00000089692	27.9855	-0.196363	0.433221	0.389776	0.619867	LAG3	lymphocyte activating 3	3902
ENSG00000089693	1723.96	-0.231338	0.198411	0.19872	0.417577	MLF2	myeloid leukemia factor 2	8079
ENSG00000089723	16.3178	-0.0555024	0.379383	0.806427	0.906846	OTUB2	OTU deubiquitinase, ubiquitin aldehyde binding 2	78990
ENSG00000089737	4473.47	0.251811	0.152229	0.0802509	0.233829	DDX24	DEAD-box helicase 24	57062
ENSG00000089775	1004.12	0.17244	0.146028	0.208803	0.429509	ZBTB25	zinc finger and BTB domain containing 25	7597
ENSG00000089818	1128.25	0.225316	0.14275	0.0975744	0.265638	NECAP1	NECAP endocytosis associated 1	25977
ENSG00000089820	12.598	0.00368001	0.433237	0.930296	0.968225	ARHGAP4	Rho GTPase activating protein 4	393
ENSG00000089847	2.42055	-0.168284	0.501699	0.259587	NA	ANKRD24	ankyrin repeat domain 24	170961
ENSG00000089876	1705.76	0.151572	0.144515	0.262993	0.493055	DHX32	DEAH-box helicase 32 (putative)	55760
ENSG00000089902	2206.92	0.490726	0.175862	0.00265589	0.0192884	RCOR1	REST corepressor 1	23186
ENSG00000089916	1661.15	0.566114	0.1638	0.000234219	0.00263807	GPATCH2L	G-patch domain containing 2 like	55668
ENSG00000090006	93.1737	-0.418068	0.298755	0.0807518	0.234692	LTBP4	latent transforming growth factor beta binding protein 4	8425
ENSG00000090013	1680.83	-0.650928	0.192179	0.000193235	0.00224602	BLVRB	biliverdin reductase B	645
ENSG00000090020	152.274	-0.804145	0.381814	0.00734883	0.0418606	SLC9A1	solute carrier family 9 member A1	6548
ENSG00000090054	4033.27	0.0412677	0.147776	0.770007	0.887088	SPTLC1	serine palmitoyltransferase long chain base subunit 1	10558
ENSG00000090060	3573.36	0.0030416	0.162104	0.989775	0.995445	PAPOLA	poly(A) polymerase alpha	10914
ENSG00000090061	964.07	0.595181	0.18127	0.000402328	0.00413371	CCNK	cyclin K	8812
ENSG00000090097	305.732	-0.385127	0.317257	0.11931	0.302872	PCBP4	poly(rC) binding protein 4	57060
ENSG00000090238	145.284	-0.934063	0.392484	0.00261163	0.019058	YPEL3	yippee like 3	83719
ENSG00000090263	928.85	-0.146434	0.164648	0.350529	0.584187	MRPS33	mitochondrial ribosomal protein S33	51650
ENSG00000090266	1477.49	-0.0289023	0.199411	0.855585	0.931412	NDUFB2	NADH:ubiquinone oxidoreductase subunit B2	4708
ENSG00000090273	734.256	0.398478	0.272099	0.0781882	0.229791	NUDC	nuclear distribution C, dynein complex regulator	10726
ENSG00000090316	1629.32	-0.47574	0.139969	0.000357576	0.00376704	MAEA	macrophage erythroblast attacher, E3 ubiquitin ligase	10296
ENSG00000090339	2423.19	2.21159	0.584111	7.85162e-06	0.000138075	ICAM1	intercellular adhesion molecule 1	3383
ENSG00000090372	713.029	0.099774	0.179983	0.551408	0.747843	STRN4	striatin 4	29888
ENSG00000090376	135.994	-0.311074	0.249204	0.138677	0.332943	IRAK3	interleukin 1 receptor associated kinase 3	11213
ENSG00000090382	8.13154	0.216093	0.508244	0.194616	0.412143	LYZ	lysozyme	4069
ENSG00000090432	795.142	-0.251451	0.178763	0.127122	0.315273	MUL1	mitochondrial E3 ubiquitin protein ligase 1	79594
ENSG00000090447	459.49	-0.0182949	0.197762	0.913466	0.959797	TFAP4	transcription factor AP-4	7023
ENSG00000090470	564.327	0.454433	0.163254	0.0029185	0.0207384	PDCD7	programmed cell death 7	10081
ENSG00000090487	1567.98	-0.636287	0.188042	0.0002501	0.00279837	SPG21	SPG21 abhydrolase domain containing, maspardin	51324
ENSG00000090520	1107.65	0.213498	0.173734	0.184908	0.399081	DNAJB11	DnaJ heat shock protein family (Hsp40) member B11	51726
ENSG00000090530	630.949	0.916278	0.204379	1.54394e-06	3.20825e-05	P3H2	prolyl 3-hydroxylase 2	55214
ENSG00000090534	0.476771	-0.0129686	0.468749	0.903537	NA	THPO	thrombopoietin	7066
ENSG00000090539	6.19516	-0.345873	0.570392	0.129088	0.318288	CHRD	chordin	8646
ENSG00000090554	2.07922	-0.0319119	0.468211	0.9167	NA	FLT3LG	fms related receptor tyrosine kinase 3 ligand	2323
ENSG00000090565	237.392	0.131015	0.19955	0.469149	0.686875	RAB11FIP3	RAB11 family interacting protein 3	9727
ENSG00000090581	358.337	-0.149482	0.156831	0.321575	0.555245	GNPTG	N-acetylglucosamine-1-phosphate transferase subunit gamma	84572
ENSG00000090612	545.803	0.170139	0.227077	0.397873	0.627015	ZNF268	zinc finger protein 268	10795
ENSG00000090615	860.823	-0.097944	0.177094	0.553302	0.749115	GOLGA3	golgin A3	2802
ENSG00000090621	3281.43	0.317967	0.14902	0.0228794	0.0963972	PABPC4	poly(A) binding protein cytoplasmic 4	8761
ENSG00000090661	0.568848	-0.0512015	0.474712	0.755702	NA	CERS4	ceramide synthase 4	79603
ENSG00000090674	94.2204	-0.695996	0.328257	0.00938751	0.0504622	MCOLN1	mucolipin TRP cation channel 1	57192
ENSG00000090686	1212.74	0.175938	0.170007	0.262219	0.491878	USP48	ubiquitin specific peptidase 48	84196
ENSG00000090776	123.842	-0.0261961	0.273982	0.906066	0.955993	EFNB1	ephrin B1	1947
ENSG00000090857	629.798	-0.370975	0.185041	0.0283203	0.112772	PDPR	pyruvate dehydrogenase phosphatase regulatory subunit	55066
ENSG00000090861	6324.41	0.101468	0.240975	0.627446	0.800885	AARS1	alanyl-tRNA synthetase 1	16
ENSG00000090863	4609.16	-0.230928	0.133926	0.0733238	0.219939	GLG1	golgi glycoprotein 1	2734
ENSG00000090889	2364.15	-0.396997	0.152791	0.00548887	0.0335561	KIF4A	kinesin family member 4A	24137
ENSG00000090905	1285.35	0.0820153	0.165313	0.595716	0.778772	TNRC6A	trinucleotide repeat containing adaptor 6A	27327
ENSG00000090924	419.902	0.165384	0.223883	0.402912	0.630419	PLEKHG2	pleckstrin homology and RhoGEF domain containing G2	64857
ENSG00000090932	6.27555	-0.411557	0.654958	0.0661813	0.204851	DLL3	delta like canonical Notch ligand 3	10683
ENSG00000090971	139.788	-0.339985	0.341242	0.182653	0.396414	NAT14	N-acetyltransferase 14 (putative)	57106
ENSG00000090975	99.4554	-0.0125606	0.250288	0.95369	0.97841	PITPNM2	phosphatidylinositol transfer protein membrane associated 2	57605
ENSG00000090989	884.817	0.0445262	0.176085	0.77589	0.890474	EXOC1	exocyst complex component 1	55763
ENSG00000091009	587.035	-0.0408471	0.171735	0.79644	0.90119	RBM27	RNA binding motif protein 27	54439
ENSG00000091010	1.18801	-0.0825445	0.478293	0.552978	NA	POU4F3	POU class 4 homeobox 3	5459
ENSG00000091039	2764.64	0.525374	0.191665	0.00280034	0.0201293	OSBPL8	oxysterol binding protein like 8	114882
ENSG00000091073	38.1187	-0.170387	0.355785	0.488891	0.701751	DTX2	deltex E3 ubiquitin ligase 2	113878
ENSG00000091106	0.646124	-0.00265918	0.473927	0.474877	NA	NLRC4	NLR family CARD domain containing 4	58484
ENSG00000091127	771.53	0.450007	0.200072	0.0129181	0.0639427	PUS7	pseudouridine synthase 7	54517
ENSG00000091128	0.937732	0.0524891	0.477189	0.23407	NA	LAMB4	laminin subunit beta 4	22798
ENSG00000091129	112.834	-0.26244	0.30456	0.271036	0.503271	NRCAM	neuronal cell adhesion molecule	4897
ENSG00000091136	2981.1	0.605574	0.198777	0.000883262	0.00800478	LAMB1	laminin subunit beta 1	3912
ENSG00000091137	3.67862	-0.287349	0.581099	0.0654581	0.20323	SLC26A4	solute carrier family 26 member 4	5172
ENSG00000091140	1214.7	0.260773	0.164658	0.0944235	0.259738	DLD	dihydrolipoamide dehydrogenase	1738
ENSG00000091157	467.721	-0.179569	0.165331	0.254854	0.484651	WDR7	WD repeat domain 7	23335
ENSG00000091164	2931.01	0.289731	0.129978	0.019951	0.0878812	TXNL1	thioredoxin like 1	9352
ENSG00000091181	1.40074	-0.0630478	0.465815	0.612309	NA	IL5RA	interleukin 5 receptor subunit alpha	3568
ENSG00000091262	2.75982	-0.0924253	0.461946	0.511116	NA	ABCC6	ATP binding cassette subfamily C member 6	368
ENSG00000091317	2764.86	0.0769237	0.180397	0.639421	0.809774	CMTM6	CKLF like MARVEL transmembrane domain containing 6	54918
ENSG00000091409	8728.84	0.68361	0.141654	4.12707e-07	9.95779e-06	ITGA6	integrin subunit alpha 6	3655
ENSG00000091428	49.7593	0.532164	0.354389	0.0469565	0.161336	RAPGEF4	Rap guanine nucleotide exchange factor 4	11069
ENSG00000091436	3045.83	0.145929	0.166238	0.348951	0.582595	MAP3K20	mitogen-activated protein kinase kinase kinase 20	51776
ENSG00000091482	3.92813	-0.201441	0.490171	0.257404	0.487153	SMPX	small muscle protein X-linked	23676
ENSG00000091483	2813.7	-0.245586	0.146226	0.0747254	0.223264	FH	fumarate hydratase	2271
ENSG00000091490	3507.81	-0.0331413	0.147848	0.795474	0.900759	SEL1L3	SEL1L family member 3	23231
ENSG00000091513	1.08649	-0.0810943	0.47851	0.548742	NA	TF	transferrin	7018
ENSG00000091527	8463.63	0.638579	0.153817	1.21756e-05	0.000204405	CDV3	CDV3 homolog	55573
ENSG00000091536	6.77805	0.262464	0.527446	0.162617	0.36803	MYO15A	myosin XVA	51168
ENSG00000091542	2990.38	0.325592	0.192014	0.0590949	0.189037	ALKBH5	alkB homolog 5, RNA demethylase	54890
ENSG00000091583	0.982026	-0.0523209	0.474924	0.832448	NA	APOH	apolipoprotein H	350
ENSG00000091592	135.611	-0.252298	0.251803	0.240528	0.4681	NLRP1	NLR family pyrin domain containing 1	22861
ENSG00000091622	320.399	-0.466234	0.208728	0.0132616	0.0651216	PITPNM3	PITPNM family member 3	83394
ENSG00000091640	1689.81	0.227062	0.195949	0.20804	0.428582	SPAG7	sperm associated antigen 7	9552
ENSG00000091651	1701.69	0.534919	0.11806	2.40537e-06	4.77924e-05	ORC6	origin recognition complex subunit 6	23594
ENSG00000091656	0.63886	-0.0367371	0.473775	0.928278	NA	ZFHX4	zinc finger homeobox 4	79776
ENSG00000091732	535.342	0.27794	0.122467	0.0187085	0.0837607	ZC3HC1	zinc finger C3HC-type containing 1	51530
ENSG00000091831	46.6352	0.184031	0.426355	0.403786	0.630965	ESR1	estrogen receptor 1	2099
ENSG00000091844	27.0525	3.05466	0.871033	2.01961e-05	0.000318324	RGS17	regulator of G protein signaling 17	26575
ENSG00000091879	26.4145	3.5382	1.59678	0.000548604	0.00534279	ANGPT2	angiopoietin 2	285
ENSG00000091947	1048.56	0.141201	0.226273	0.473263	0.69017	TMEM101	transmembrane protein 101	84336
ENSG00000091972	1.41197	0.0892446	0.48298	0.144539	NA	CD200	CD200 molecule	4345
ENSG00000091986	2910.49	-0.0893887	0.223655	0.604224	0.785021	CCDC80	coiled-coil domain containing 80	151887
ENSG00000092010	4339.63	0.494377	0.139429	0.000196664	0.00227808	PSME1	proteasome activator subunit 1	5720
ENSG00000092020	826.267	0.252987	0.155906	0.0858947	0.244125	PPP2R3C	protein phosphatase 2 regulatory subunit B''gamma	55012
ENSG00000092036	165.204	-0.248125	0.189536	0.151998	0.352779	HAUS4	HAUS augmin like complex subunit 4	54930
ENSG00000092054	0.650788	-0.00205505	0.473999	0.521773	NA	MYH7	myosin heavy chain 7	4625
ENSG00000092067	2.71913	-0.00233116	0.473945	0.284978	NA	CEBPE	CCAAT enhancer binding protein epsilon	1053
ENSG00000092068	3.4857	-0.0451493	0.451804	0.77163	0.887924	SLC7A8	solute carrier family 7 member 8	23428
ENSG00000092094	898.116	-0.155027	0.139339	0.244127	0.472387	OSGEP	O-sialoglycoprotein endopeptidase	55644
ENSG00000092096	1.97395	-0.0593161	0.468076	0.6781	NA	SLC22A17	solute carrier family 22 member 17	51310
ENSG00000092098	103.136	0.214449	0.380231	0.396903	0.62631	RNF31	ring finger protein 31	55072
ENSG00000092108	1877.12	0.309947	0.134849	0.0164904	0.0764165	SCFD1	sec1 family domain containing 1	23256
ENSG00000092140	782.154	0.0650744	0.156643	0.668445	0.828498	G2E3	G2/M-phase specific E3 ubiquitin protein ligase	55632
ENSG00000092148	2005.94	0.126679	0.146107	0.357077	0.590182	HECTD1	HECT domain E3 ubiquitin protein ligase 1	25831
ENSG00000092199	14616.9	0.195616	0.176765	0.232971	0.45915	HNRNPC	heterogeneous nuclear ribonucleoprotein C	3183
ENSG00000092200	0.890282	0.0344479	0.468633	0.75366	NA	RPGRIP1	RPGR interacting protein 1	57096
ENSG00000092201	2860.59	-0.0546467	0.163297	0.73166	0.865985	SUPT16H	SPT16 homolog, facilitates chromatin remodeling subunit	11198
ENSG00000092203	2540.65	-0.288134	0.138367	0.0278746	0.11152	TOX4	TOX high mobility group box family member 4	9878
ENSG00000092208	444.751	0.0517342	0.15467	0.724859	0.862008	GEMIN2	gem nuclear organelle associated protein 2	8487
ENSG00000092295	367.471	0.388967	0.293805	0.102159	0.273525	TGM1	transglutaminase 1	7051
ENSG00000092330	2022.97	0.48291	0.217277	0.0126967	0.0630869	TINF2	TERF1 interacting nuclear factor 2	26277
ENSG00000092421	3.2825	0.117172	0.491417	0.0923214	NA	SEMA6A	semaphorin 6A	57556
ENSG00000092439	2004.63	0.168821	0.149254	0.234529	0.461131	TRPM7	transient receptor potential cation channel subfamily M member 7	54822
ENSG00000092445	517.564	-0.42208	0.198794	0.019475	0.0863463	TYRO3	TYRO3 protein tyrosine kinase	7301
ENSG00000092470	3095.81	-0.0245832	0.124476	0.811203	0.908805	WDR76	WD repeat domain 76	79968
ENSG00000092529	71.4955	0.24899	0.327058	0.316026	0.54997	CAPN3	calpain 3	825
ENSG00000092531	1832.84	-0.0115251	0.154097	0.910303	0.958266	SNAP23	synaptosome associated protein 23	8773
ENSG00000092607	1592.36	1.49581	0.257785	5.67978e-10	2.2949e-08	TBX15	T-box transcription factor 15	6913
ENSG00000092621	5148.24	-0.343347	0.250282	0.106342	0.280913	PHGDH	phosphoglycerate dehydrogenase	26227
ENSG00000092758	4.41792	-0.135139	0.461995	0.439466	0.66189	COL9A3	collagen type IX alpha 3 chain	1299
ENSG00000092820	8434.74	0.35624	0.165879	0.021273	0.0917632	EZR	ezrin	7430
ENSG00000092841	30357.7	-0.104631	0.248408	0.617883	0.794504	MYL6	myosin light chain 6	4637
ENSG00000092847	1050.58	0.0283273	0.141311	0.837367	0.921888	AGO1	argonaute RISC component 1	26523
ENSG00000092850	1.80156	-0.0764472	0.476742	0.638012	NA	TEKT2	tektin 2	27285
ENSG00000092853	1040.72	0.192533	0.225943	0.33694	0.570598	CLSPN	claspin	63967
ENSG00000092871	818.339	0.521175	0.196205	0.00338646	0.0232351	RFFL	ring finger and FYVE like domain containing E3 ubiquitin protein ligase	117584
ENSG00000092929	601.618	-0.303421	0.264461	0.173947	0.384359	UNC13D	unc-13 homolog D	201294
ENSG00000092931	535.131	-0.423395	0.146461	0.00229329	0.0172009	MFSD11	major facilitator superfamily domain containing 11	79157
ENSG00000092964	4500.63	-1.4635	0.191377	1.73879e-15	1.29702e-13	DPYSL2	dihydropyrimidinase like 2	1808
ENSG00000092969	172.673	0.66001	0.314578	0.00971216	0.0518152	TGFB2	transforming growth factor beta 2	7042
ENSG00000092978	1118.07	0.19226	0.141517	0.148989	0.34788	GPATCH2	G-patch domain containing 2	55105
ENSG00000093000	3555.77	0.30185	0.113767	0.00648943	0.0380948	NUP50	nucleoporin 50	10762
ENSG00000093009	829.96	0.0835287	0.171329	0.597932	0.780665	CDC45	cell division cycle 45	8318
ENSG00000093010	375.074	-0.221644	0.218147	0.261011	0.490697	COMT	catechol-O-methyltransferase	1312
ENSG00000093072	0.917261	-0.0031854	0.473924	0.415013	NA	ADA2	adenosine deaminase 2	51816
ENSG00000093100	2.16612	0.255004	0.538972	0.126466	NA	NA	NA	NA
ENSG00000093134	2.51308	0.0194351	0.474181	0.519508	NA	VNN3	vanin 3	55350
ENSG00000093144	3591.54	0.263515	0.135553	0.0399628	0.144126	ECHDC1	ethylmalonyl-CoA decarboxylase 1	55862
ENSG00000093167	2253.75	0.390055	0.167152	0.0119247	0.0603799	LRRFIP2	LRR binding FLII interacting protein 2	9209
ENSG00000093183	1357.21	-0.302796	0.128398	0.0144204	0.0692586	SEC22C	SEC22 homolog C, vesicle trafficking protein	9117
ENSG00000093217	107.034	-0.530138	0.276265	0.0227761	0.0960988	XYLB	xylulokinase	9942
ENSG00000094631	335.918	-0.433032	0.262405	0.0508283	0.170269	HDAC6	histone deacetylase 6	10013
ENSG00000094804	5163.2	0.246259	0.117538	0.0318856	0.122772	CDC6	cell division cycle 6	990
ENSG00000094841	862.442	0.430397	0.157566	0.00367525	0.0247006	UPRT	uracil phosphoribosyltransferase homolog	139596
ENSG00000094880	2477.64	0.0376635	0.128441	0.767635	0.886125	CDC23	cell division cycle 23	8697
ENSG00000094914	471.773	-0.862856	0.27168	0.000275846	0.00304132	AAAS	aladin WD repeat nucleoporin	8086
ENSG00000094916	7019.87	-0.280415	0.160824	0.0620695	0.195966	CBX5	chromobox 5	23468
ENSG00000094975	1240.71	0.425542	0.16616	0.00554739	0.0337956	SUCO	SUN domain containing ossification factor	51430
ENSG00000095002	1381.65	-0.0196283	0.161511	0.900448	0.953796	MSH2	mutS homolog 2	4436
ENSG00000095015	1188.31	0.759673	0.170551	2.19509e-06	4.39983e-05	MAP3K1	mitogen-activated protein kinase kinase kinase 1	4214
ENSG00000095059	54.2889	-0.0487346	0.252674	0.801859	0.904235	DHPS	deoxyhypusine synthase	1725
ENSG00000095066	79.1046	0.428316	0.287664	0.0681565	0.208984	HOOK2	hook microtubule tethering protein 2	29911
ENSG00000095110	0.527679	-0.00208105	0.473995	0.551905	NA	NXPE1	neurexophilin and PC-esterase domain family member 1	120400
ENSG00000095139	3509.15	-0.0601235	0.157257	0.691068	0.841857	ARCN1	archain 1	372
ENSG00000095203	463.414	-0.18839	0.206469	0.308241	0.541776	EPB41L4B	erythrocyte membrane protein band 4.1 like 4B	54566
ENSG00000095209	1283.99	0.24646	0.220667	0.204165	0.423897	TMEM38B	transmembrane protein 38B	55151
ENSG00000095261	3634.74	-0.0547066	0.152069	0.702207	0.848649	PSMD5	proteasome 26S subunit, non-ATPase 5	5711
ENSG00000095303	456.477	-0.127559	0.29272	0.587434	0.774171	PTGS1	prostaglandin-endoperoxide synthase 1	5742
ENSG00000095319	2300.47	-0.0380433	0.182682	0.825179	0.915648	NUP188	nucleoporin 188	23511
ENSG00000095321	141.222	-0.81957	0.319236	0.00204599	0.0157166	CRAT	carnitine O-acetyltransferase	1384
ENSG00000095370	0.800622	-0.0606831	0.476473	0.634084	NA	SH2D3C	SH2 domain containing 3C	10044
ENSG00000095380	2279.51	-0.00925109	0.171781	0.948441	0.976999	NANS	N-acetylneuraminate synthase	54187
ENSG00000095383	1119.47	0.452431	0.251232	0.0380705	0.139199	TBC1D2	TBC1 domain family member 2	55357
ENSG00000095397	111.516	-0.682361	0.341473	0.0126465	0.0629667	WHRN	whirlin	25861
ENSG00000095464	0.696505	0.0437916	0.473266	0.431646	NA	PDE6C	phosphodiesterase 6C	5146
ENSG00000095485	3263.01	0.220648	0.183821	0.185205	0.39935	CWF19L1	CWF19 like cell cycle control factor 1	55280
ENSG00000095539	3.26912	-0.143773	0.473015	0.368827	NA	SEMA4G	semaphorin 4G	57715
ENSG00000095564	4221.62	0.589637	0.177092	0.000360446	0.00378747	BTAF1	B-TFIID TATA-box binding protein associated factor 1	9044
ENSG00000095574	320.064	0.546708	0.259273	0.0140778	0.0680303	IKZF5	IKAROS family zinc finger 5	64376
ENSG00000095587	3.62305	-0.182486	0.507784	0.187041	0.401784	TLL2	tolloid like 2	7093
ENSG00000095596	0.636817	0.00471327	0.471091	0.866311	NA	CYP26A1	cytochrome P450 family 26 subfamily A member 1	1592
ENSG00000095637	204.905	-0.387761	0.43602	0.175971	0.387193	SORBS1	sorbin and SH3 domain containing 1	10580
ENSG00000095713	0.898193	-0.0170576	0.472943	0.63564	NA	CRTAC1	cartilage acidic protein 1	55118
ENSG00000095739	1746.79	1.18341	0.191137	7.70804e-11	3.44225e-09	BAMBI	BMP and activin membrane bound inhibitor	25805
ENSG00000095752	6603.65	6.44411	0.37596	3.95808e-67	3.83821e-64	IL11	interleukin 11	3589
ENSG00000095787	7007.23	0.416895	0.166214	0.00730175	0.0416273	WAC	WW domain containing adaptor with coiled-coil	51322
ENSG00000095794	2424.99	1.5336	0.223611	6.84076e-13	3.92409e-11	CREM	cAMP responsive element modulator	1390
ENSG00000095906	210.328	-0.404612	0.288019	0.0847072	0.241898	NUBP2	nucleotide binding protein 2	10101
ENSG00000095932	40.4586	0.587543	0.624824	0.0551586	0.180123	SMIM24	small integral membrane protein 24	284422
ENSG00000095951	1195.3	0.774594	0.263629	0.000477118	0.00477212	HIVEP1	HIVEP zinc finger 1	3096
ENSG00000096006	6.0606	-0.0316852	0.461386	0.989514	0.995429	CRISP3	cysteine rich secretory protein 3	10321
ENSG00000096060	526.054	0.267895	0.252532	0.212124	0.433834	FKBP5	FKBP prolyl isomerase 5	2289
ENSG00000096063	4414.82	0.375666	0.1217	0.0012452	0.010557	SRPK1	SRSF protein kinase 1	6732
ENSG00000096070	195.29	-0.0125266	0.186845	0.940612	0.973156	BRPF3	bromodomain and PHD finger containing 3	27154
ENSG00000096080	1238.32	0.0734327	0.224747	0.71246	0.854734	MRPS18A	mitochondrial ribosomal protein S18A	55168
ENSG00000096092	778.67	-0.504895	0.205386	0.0063052	0.0372928	TMEM14A	transmembrane protein 14A	28978
ENSG00000096093	430.477	-0.453805	0.181211	0.00628685	0.0372384	EFHC1	EF-hand domain containing 1	114327
ENSG00000096384	28739.7	-0.14283	0.158193	0.310117	0.543613	HSP90AB1	heat shock protein 90 alpha family class B member 1	3326
ENSG00000096395	0.596621	-0.0213188	0.473935	0.894427	NA	MLN	motilin	4295
ENSG00000096401	2797.46	0.0247262	0.118245	0.830036	0.917636	CDC5L	cell division cycle 5 like	988
ENSG00000096433	2936.5	0.374974	0.267963	0.0943928	0.259724	ITPR3	inositol 1,4,5-trisphosphate receptor type 3	3710
ENSG00000096654	630.125	-0.311416	0.189507	0.0670957	0.206887	ZNF184	zinc finger protein 184	7738
ENSG00000096696	3580.44	0.590793	0.193084	0.000872071	0.0079104	DSP	desmoplakin	1832
ENSG00000096717	478.548	0.124106	0.236989	0.547848	0.74505	SIRT1	sirtuin 1	23411
ENSG00000096746	1271.64	0.185506	0.171052	0.23486	0.46147	HNRNPH3	heterogeneous nuclear ribonucleoprotein H3	3189
ENSG00000096872	296.961	-0.273842	0.222429	0.162495	0.367835	IFT74	intraflagellar transport 74	80173
ENSG00000096968	1427.27	1.40275	0.20521	8.86263e-13	4.93111e-11	JAK2	Janus kinase 2	3717
ENSG00000096996	1.60639	-0.0471222	0.472384	0.905096	NA	IL12RB1	interleukin 12 receptor subunit beta 1	3594
ENSG00000097007	1207.84	-0.221117	0.18577	0.173767	0.384087	ABL1	ABL proto-oncogene 1, non-receptor tyrosine kinase	25
ENSG00000097021	307.561	0.0901548	0.2075	0.633913	0.805661	ACOT7	acyl-CoA thioesterase 7	11332
ENSG00000097033	3747.37	0.54655	0.136302	2.83151e-05	0.000428387	SH3GLB1	SH3 domain containing GRB2 like, endophilin B1	51100
ENSG00000097046	2735.16	0.158073	0.165953	0.300207	0.534343	CDC7	cell division cycle 7	8317
ENSG00000097096	187.396	0.381584	0.217578	0.0493339	0.167014	SYDE2	synapse defective Rho GTPase homolog 2	84144
ENSG00000099139	9.81885	-0.243623	0.502975	0.23078	0.45641	PCSK5	proprotein convertase subtilisin/kexin type 5	5125
ENSG00000099194	17755.7	-1.3781	0.248128	2.49157e-09	9.29273e-08	SCD	stearoyl-CoA desaturase	6319
ENSG00000099203	174.776	-0.200856	0.270155	0.368599	0.60064	TMED1	transmembrane p24 trafficking protein 1	11018
ENSG00000099204	2915.93	-0.41714	0.175237	0.00990901	0.0526149	ABLIM1	actin binding LIM protein 1	3983
ENSG00000099219	1054.26	-0.285392	0.191125	0.101852	0.273162	ERMP1	endoplasmic reticulum metallopeptidase 1	79956
ENSG00000099246	2799.67	0.277768	0.13667	0.0322602	0.123789	RAB18	RAB18, member RAS oncogene family	22931
ENSG00000099250	2361.49	0.703668	0.19983	8.09737e-05	0.00106178	NRP1	neuropilin 1	8829
ENSG00000099251	13.559	0.115449	0.401329	0.611215	0.789921	HSD17B7P2	hydroxysteroid 17-beta dehydrogenase 7 pseudogene 2	158160
ENSG00000099256	161.677	-0.510176	0.242968	0.0159826	0.0749241	PRTFDC1	phosphoribosyl transferase domain containing 1	56952
ENSG00000099260	648.049	-0.709803	0.303926	0.00488974	0.0306572	PALMD	palmdelphin	54873
ENSG00000099282	34.0899	-0.330486	0.37517	0.203623	0.423206	TSPAN15	tetraspanin 15	23555
ENSG00000099290	726.255	0.227597	0.160581	0.131736	0.322127	WASHC2A	WASH complex subunit 2A	387680
ENSG00000099308	64.6066	-0.708092	0.354731	0.01168	0.0595374	MAST3	microtubule associated serine/threonine kinase 3	23031
ENSG00000099326	245.719	-0.271911	0.221164	0.164227	0.370095	MZF1	myeloid zinc finger 1	7593
ENSG00000099330	59.4569	-0.906802	0.384035	0.00298354	0.0210669	OCEL1	occludin/ELL domain containing 1	79629
ENSG00000099331	848.033	-0.0381532	0.253379	0.865193	0.935653	MYO9B	myosin IXB	4650
ENSG00000099337	75.802	-0.234323	0.3078	0.324377	0.557954	KCNK6	potassium two pore domain channel subfamily K member 6	9424
ENSG00000099338	12.0716	-0.896435	1.35909	0.0298894	0.117074	CATSPERG	cation channel sperm associated auxiliary subunit gamma	57828
ENSG00000099341	4944.24	-0.259395	0.229068	0.186935	0.401695	PSMD8	proteasome 26S subunit, non-ATPase 8	5714
ENSG00000099364	357.707	0.0487988	0.280364	0.834954	0.920275	FBXL19	F-box and leucine rich repeat protein 19	54620
ENSG00000099365	168.883	0.929443	0.384238	0.00227524	0.0171097	STX1B	syntaxin 1B	112755
ENSG00000099377	223.726	-0.484158	0.277668	0.0365922	0.135312	HSD3B7	hydroxy-delta-5-steroid dehydrogenase, 3 beta- and steroid delta-isomerase 7	80270
ENSG00000099381	172.768	-0.242285	0.297266	0.303487	0.537488	SETD1A	SET domain containing 1A, histone lysine methyltransferase	9739
ENSG00000099385	126.195	-0.643698	0.291193	0.0084762	0.0465254	BCL7C	BAF chromatin remodeling complex subunit BCL7C	9274
ENSG00000099399	0.941953	-0.0433756	0.473732	0.955318	NA	MAGEB2	MAGE family member B2	4113
ENSG00000099617	1.89069	0.00492312	0.449325	0.959817	NA	EFNA2	ephrin A2	1943
ENSG00000099622	1300.02	-0.873657	0.25217	0.000106619	0.00134605	CIRBP	cold inducible RNA binding protein	1153
ENSG00000099624	55.4293	-0.241634	0.326537	0.324879	0.558194	ATP5F1D	ATP synthase F1 subunit delta	513
ENSG00000099625	6.25292	-0.111097	0.450913	0.530902	0.732696	CBARP	CACN subunit beta associated regulatory protein	255057
ENSG00000099725	1.12596	-0.0221113	0.465218	0.831604	NA	PRKY	protein kinase Y-linked (pseudogene)	5616
ENSG00000099783	1115.82	0.210896	0.182657	0.213241	0.435246	HNRNPM	heterogeneous nuclear ribonucleoprotein M	4670
ENSG00000099785	94.1424	-0.389752	0.381904	0.141147	0.336178	MARCHF2	membrane associated ring-CH-type finger 2	51257
ENSG00000099795	873.633	-0.822597	0.326607	0.00240237	0.0178472	NDUFB7	NADH:ubiquinone oxidoreductase subunit B7	4713
ENSG00000099797	578.628	-0.733442	0.246085	0.000738209	0.0068769	TECR	trans-2,3-enoyl-CoA reductase	9524
ENSG00000099800	513.943	0.0373139	0.290587	0.878419	0.943111	TIMM13	translocase of inner mitochondrial membrane 13	26517
ENSG00000099804	865.96	0.339188	0.191046	0.0497573	0.167953	CDC34	cell division cycle 34, ubiqiutin conjugating enzyme	997
ENSG00000099810	3751.18	0.246833	0.168299	0.109922	0.286944	MTAP	methylthioadenosine phosphorylase	4507
ENSG00000099812	1208.37	0.224006	0.218145	0.250148	0.479616	MISP	mitotic spindle positioning	126353
ENSG00000099814	254.656	-0.194465	0.218727	0.307976	0.541544	CEP170B	centrosomal protein 170B	283638
ENSG00000099817	717.52	-0.207799	0.229304	0.278686	0.511696	POLR2E	RNA polymerase II, I and III subunit E	5434
ENSG00000099821	57.7157	-0.0258559	0.324208	0.90931	0.957676	POLRMT	RNA polymerase mitochondrial	5442
ENSG00000099822	31.2215	0.403677	0.430019	0.148943	0.34788	HCN2	hyperpolarization activated cyclic nucleotide gated potassium and sodium channel 2	610
ENSG00000099834	2.34385	-0.0247126	0.472247	0.469161	NA	CDHR5	cadherin related family member 5	53841
ENSG00000099840	19.2016	-0.161071	0.443727	0.447476	0.667477	IZUMO4	IZUMO family member 4	113177
ENSG00000099849	75.1807	-0.131746	0.276211	0.558094	0.752359	RASSF7	Ras association domain family member 7	8045
ENSG00000099860	771.379	0.0928122	0.281329	0.694865	0.844135	GADD45B	growth arrest and DNA damage inducible beta	4616
ENSG00000099864	106.98	-0.153622	0.333714	0.533227	0.734189	PALM	paralemmin	5064
ENSG00000099875	1567.24	-0.432686	0.170616	0.0064426	0.0379073	MKNK2	MAPK interacting serine/threonine kinase 2	2872
ENSG00000099889	16.8489	-0.56731	0.5261	0.0673639	0.207503	ARVCF	ARVCF delta catenin family member	421
ENSG00000099899	122.307	-0.518095	0.365678	0.0569358	0.184034	TRMT2A	tRNA methyltransferase 2 homolog A	27037
ENSG00000099901	1750.94	0.345939	0.131906	0.00640633	0.0377812	RANBP1	RAN binding protein 1	5902
ENSG00000099904	26.0041	-0.258016	0.350973	0.312102	0.545526	ZDHHC8	zinc finger DHHC-type palmitoyltransferase 8	29801
ENSG00000099910	107.579	-0.48597	0.259504	0.0276684	0.110897	KLHL22	kelch like family member 22	84861
ENSG00000099917	479.81	0.390804	0.232085	0.0546582	0.178834	MED15	mediator complex subunit 15	51586
ENSG00000099937	9.46366	0.165389	0.499877	0.167325	0.374644	SERPIND1	serpin family D member 1	3053
ENSG00000099940	788.348	-0.306926	0.160557	0.0422452	0.149901	SNAP29	synaptosome associated protein 29	9342
ENSG00000099942	2515.81	0.338503	0.13852	0.00985116	0.0523783	CRKL	CRK like proto-oncogene, adaptor protein	1399
ENSG00000099949	63.4445	-0.496998	0.356667	0.0635357	0.198939	LZTR1	leucine zipper like transcription regulator 1	8216
ENSG00000099953	2.89864	-0.230051	0.507182	0.211517	NA	MMP11	matrix metallopeptidase 11	4320
ENSG00000099954	7.85508	-0.270283	0.552809	0.10625	0.280913	CECR2	CECR2 histone acetyl-lysine reader	27443
ENSG00000099956	908.677	-0.149183	0.194042	0.391216	0.621186	SMARCB1	SWI/SNF related, matrix associated, actin dependent regulator of chromatin, subfamily b, member 1	6598
ENSG00000099957	6.28387	-0.373763	0.62492	0.0838606	0.240493	P2RX6	purinergic receptor P2X 6	9127
ENSG00000099958	68.8738	-0.790293	0.297848	0.0018986	0.0148143	DERL3	derlin 3	91319
ENSG00000099968	4562.04	0.418616	0.171204	0.00858282	0.046984	BCL2L13	BCL2 like 13	23786
ENSG00000099974	24.5118	0.104746	0.382897	0.657458	0.821193	DDTL	D-dopachrome tautomerase like	100037417
ENSG00000099984	4.41759	-0.0367455	0.439169	0.833225	0.919202	GSTT2	glutathione S-transferase theta 2 (gene/pseudogene)	2953
ENSG00000099985	0.609566	-0.00152193	0.474051	0.526798	NA	OSM	oncostatin M	5008
ENSG00000099991	597.415	-0.536829	0.247293	0.0127565	0.0632977	CABIN1	calcineurin binding protein 1	23523
ENSG00000099992	54.9175	-0.349899	0.343224	0.173631	0.38387	TBC1D10A	TBC1 domain family member 10A	83874
ENSG00000099994	12.8452	-2.39603	1.54418	0.00402151	0.0264345	SUSD2	sushi domain containing 2	56241
ENSG00000099995	1554.06	0.0567219	0.170659	0.681836	0.836945	SF3A1	splicing factor 3a subunit 1	10291
ENSG00000099998	0.684321	-0.00191519	0.474031	0.56862	NA	GGT5	gamma-glutamyltransferase 5	2687
ENSG00000099999	181.896	-0.62907	0.348326	0.0205527	0.0894723	RNF215	ring finger protein 215	200312
ENSG00000100003	213.759	0.988694	0.332098	0.000444175	0.00449115	SEC14L2	SEC14 like lipid binding 2	23541
ENSG00000100014	214.247	-0.356481	0.200158	0.0488237	0.165842	SPECC1L	sperm antigen with calponin homology and coiled-coil domains 1 like	23384
ENSG00000100023	377.141	-0.378789	0.220988	0.0529438	0.174996	PPIL2	peptidylprolyl isomerase like 2	23759
ENSG00000100024	1.61574	0.0718272	0.476557	0.284769	NA	UPB1	beta-ureidopropionase 1	51733
ENSG00000100027	18.1652	-0.596647	0.720615	0.0616151	0.194925	YPEL1	yippee like 1	29799
ENSG00000100028	1024.44	-0.31684	0.196534	0.0732522	0.219757	SNRPD3	small nuclear ribonucleoprotein D3 polypeptide	6634
ENSG00000100029	3113.55	0.0122182	0.175321	0.939451	0.972745	PES1	pescadillo ribosomal biogenesis factor 1	23481
ENSG00000100030	2957.99	0.0655346	0.181774	0.70203	0.848528	MAPK1	mitogen-activated protein kinase 1	5594
ENSG00000100031	4.01562	-0.10987	0.459848	0.569932	0.761554	GGT1	gamma-glutamyltransferase 1	2678
ENSG00000100034	248.647	-0.0884596	0.193839	0.621046	0.796611	PPM1F	protein phosphatase, Mg2+/Mn2+ dependent 1F	9647
ENSG00000100036	223.523	0.0677277	0.274188	0.79028	0.898095	SLC35E4	solute carrier family 35 member E4	339665
ENSG00000100038	256.454	-0.23601	0.223657	0.23053	0.456222	TOP3B	DNA topoisomerase III beta	8940
ENSG00000100053	6.53021	0.116252	0.450951	0.511529	0.718547	CRYBB3	crystallin beta B3	1417
ENSG00000100055	20.9693	0.830613	2.2706	0.0152325	0.0721048	CYTH4	cytohesin 4	27128
ENSG00000100056	150.19	0.0196979	0.221175	0.922674	0.964248	ESS2	ess-2 splicing factor homolog	8220
ENSG00000100058	436.136	0.230955	0.261162	0.293882	0.527697	CRYBB2P1	crystallin beta B2 pseudogene 1	1416
ENSG00000100060	15.9361	0.0938173	0.412852	0.662875	0.825071	MFNG	MFNG O-fucosylpeptide 3-beta-N-acetylglucosaminyltransferase	4242
ENSG00000100065	232.789	-0.163965	0.277156	0.462671	0.682	CARD10	caspase recruitment domain family member 10	29775
ENSG00000100068	50.8737	0.194932	0.350682	0.441909	0.663223	LRP5L	LDL receptor related protein 5 like	91355
ENSG00000100075	332.511	-0.728706	0.301457	0.00393479	0.0260156	SLC25A1	solute carrier family 25 member 1	6576
ENSG00000100077	144.953	0.00634137	0.230819	0.975238	0.988931	GRK3	G protein-coupled receptor kinase 3	157
ENSG00000100078	56.8673	-0.222261	0.332761	0.360881	0.593349	PLA2G3	phospholipase A2 group III	50487
ENSG00000100083	278.114	-0.285304	0.194876	0.106886	0.281836	GGA1	golgi associated, gamma adaptin ear containing, ARF binding protein 1	26088
ENSG00000100084	78.0846	0.506744	0.301648	0.0397412	0.143619	HIRA	histone cell cycle regulator	7290
ENSG00000100092	5.16431	-0.160786	0.460744	0.397257	0.626598	SH3BP1	SH3 domain binding protein 1	23616
ENSG00000100097	5922.56	-0.122237	0.221646	0.530972	0.732696	LGALS1	galectin 1	3956
ENSG00000100099	530.963	-0.00809328	0.141104	0.948332	0.976999	HPS4	HPS4 biogenesis of lysosomal organelles complex 3 subunit 2	89781
ENSG00000100100	203.417	-0.212416	0.277848	0.345867	0.579165	PIK3IP1	phosphoinositide-3-kinase interacting protein 1	113791
ENSG00000100104	450.124	0.14785	0.156995	0.317614	0.551586	SRRD	SRR1 domain containing	402055
ENSG00000100105	568.391	0.0466815	0.14761	0.730828	0.865331	PATZ1	POZ/BTB and AT hook containing zinc finger 1	23598
ENSG00000100106	683.321	0.0668228	0.179184	0.683405	0.837306	TRIOBP	TRIO and F-actin binding protein	11078
[truncated: 26,716 more rows]

## Sheet: HeLa BPD16
	baseMean	log2FoldChange	lfcSE	pvalue	padj	symbol	name	entrez
ENSG00000000003	1557.4	-0.0733184	0.15271	0.67669	0.792722	TSPAN6	tetraspanin 6	7105
ENSG00000000419	6299.39	0.167048	0.154203	0.275191	0.432359	DPM1	dolichyl-phosphate mannosyltransferase subunit 1, catalytic	8813
ENSG00000000457	286.361	0.401765	0.165926	0.0116697	0.0377226	SCYL3	SCY1 like pseudokinase 3	57147
ENSG00000000460	1063.26	0.530345	0.15152	0.000285981	0.00160786	C1orf112	chromosome 1 open reading frame 112	55732
ENSG00000000938	2.76372	0.300489	0.634482	0.232532	0.383517	FGR	FGR proto-oncogene, Src family tyrosine kinase	2268
ENSG00000000971	4229.58	-0.105582	0.192548	0.560072	0.701184	CFH	complement factor H	3075
ENSG00000001036	1858.29	-0.285681	0.174646	0.0883497	0.187721	FUCA2	alpha-L-fucosidase 2	2519
ENSG00000001084	1603.78	1.04551	0.226039	8.51309e-07	9.32359e-06	GCLC	glutamate-cysteine ligase catalytic subunit	2729
ENSG00000001167	626.168	-0.680971	0.185133	0.000102561	0.000657717	NFYA	nuclear transcription factor Y subunit alpha	4800
ENSG00000001460	223.314	0.441161	0.243669	0.0480784	0.116875	STPG1	sperm tail PG-rich repeat containing 1	90529
ENSG00000001461	727.774	-0.229417	0.208114	0.240011	0.392322	NIPAL3	NIPA like domain containing 3	57185
ENSG00000001497	644.522	-0.8834	0.231783	4.45569e-05	0.000316492	LAS1L	LAS1 like ribosome biogenesis factor	81887
ENSG00000001561	4.87898	0.319703	0.608893	0.253009	0.407367	ENPP4	ectonucleotide pyrophosphatase/phosphodiesterase 4	22875
ENSG00000001617	1986.37	0.118334	0.232506	0.579395	0.716347	SEMA3F	semaphorin 3F	6405
ENSG00000001626	3.63992	0.120272	0.560898	0.60042	0.733551	CFTR	CF transmembrane conductance regulator	1080
ENSG00000001629	2718.33	0.461792	0.236894	0.0337086	0.088895	ANKIB1	ankyrin repeat and IBR domain containing 1	54467
ENSG00000001630	20.43	-0.400307	0.502335	0.226145	0.375748	CYP51A1	cytochrome P450 family 51 subfamily A member 1	1595
ENSG00000001631	226.875	0.432913	0.226547	0.0385892	0.0984885	KRIT1	KRIT1 ankyrin repeat containing	889
ENSG00000002016	210.057	-0.513418	0.200605	0.00606783	0.0219355	RAD52	RAD52 homolog, DNA repair protein	5893
ENSG00000002079	14.9741	2.48623	0.950624	0.000998483	0.00472552	NA	NA	NA
ENSG00000002330	95.9506	-0.100184	0.311348	0.704256	0.812132	BAD	BCL2 associated agonist of cell death	572
ENSG00000002549	8535.64	0.0690665	0.163557	0.650384	0.772626	LAP3	leucine aminopeptidase 3	51056
ENSG00000002586	5381.17	0.362476	0.196131	0.0513117	0.123007	CD99	CD99 molecule (Xg blood group)	4267
ENSG00000002587	41.7445	0.386894	0.436017	0.223889	0.373445	HS3ST1	heparan sulfate-glucosamine 3-sulfotransferase 1	9957
ENSG00000002745	2.94319	0.0315859	0.578574	0.989028	0.993097	WNT16	Wnt family member 16	51384
ENSG00000002746	53.9358	-0.595267	0.454326	0.0793423	0.172875	HECW1	HECT, C2 and WW domain containing E3 ubiquitin protein ligase 1	23072
ENSG00000002822	79.9726	1.8473	0.551935	5.70253e-05	0.000391789	MAD1L1	mitotic arrest deficient 1 like 1	8379
ENSG00000002834	8321.14	0.143696	0.142591	0.300262	0.459278	LASP1	LIM and SH3 protein 1	3927
ENSG00000002919	712.77	-0.119974	0.190191	0.501446	0.654406	SNX11	sorting nexin 11	29916
ENSG00000003056	3952.84	-0.458976	0.1321	0.000345838	0.00189358	M6PR	mannose-6-phosphate receptor, cation dependent	4074
ENSG00000003096	681.642	-1.11725	0.234135	3.42503e-07	4.11176e-06	KLHL13	kelch like family member 13	90293
ENSG00000003137	150.697	2.00136	0.360815	3.20196e-09	5.86261e-08	CYP26B1	cytochrome P450 family 26 subfamily B member 1	56603
ENSG00000003147	70.9693	-0.0384344	0.334059	0.889201	0.934542	ICA1	islet cell autoantigen 1	3382
ENSG00000003249	61.7882	-0.132392	0.331289	0.625931	0.753623	DBNDD1	dysbindin domain containing 1	79007
ENSG00000003393	910.099	0.431779	0.156867	0.00435119	0.0166371	ALS2	alsin Rho guanine nucleotide exchange factor ALS2	57679
ENSG00000003400	1202.01	0.607501	0.259187	0.00960487	0.0321515	CASP10	caspase 10	843
ENSG00000003402	2328.95	0.637588	0.237234	0.0034794	0.0137543	CFLAR	CASP8 and FADD like apoptosis regulator	8837
ENSG00000003436	4392.17	-0.0868171	0.235765	0.674127	0.791116	TFPI	tissue factor pathway inhibitor	7035
ENSG00000003509	526.02	-0.990878	0.137887	1.95188e-13	7.72016e-12	NDUFAF7	NADH:ubiquinone oxidoreductase complex assembly factor 7	55471
ENSG00000003756	3536.47	0.433046	0.141013	0.00142065	0.0063992	RBM5	RNA binding motif protein 5	10181
ENSG00000003987	31.2458	0.230814	0.487542	0.453438	0.611291	MTMR7	myotubularin related protein 7	9108
ENSG00000003989	1415.68	-0.245534	0.24767	0.263328	0.419423	SLC7A2	solute carrier family 7 member 2	6542
ENSG00000004059	521.598	-0.0821501	0.203401	0.662261	0.781505	ARF5	ADP ribosylation factor 5	381
ENSG00000004139	234.401	-0.583039	0.253474	0.0111922	0.0364801	SARM1	sterile alpha and TIR motif containing 1	23098
ENSG00000004142	2127.76	-0.761129	0.175657	5.54651e-06	4.98628e-05	POLDIP2	DNA polymerase delta interacting protein 2	26073
ENSG00000004399	368.111	1.20231	0.249738	2.83304e-07	3.45319e-06	PLXND1	plexin D1	23129
ENSG00000004455	12111	-0.436476	0.14776	0.00223056	0.00941728	AK2	adenylate kinase 2	204
ENSG00000004468	150.931	-0.722177	0.539815	0.0545967	0.129067	CD38	CD38 molecule	952
ENSG00000004478	3192.77	-1.10699	0.233919	5.20655e-07	5.97654e-06	FKBP4	FKBP prolyl isomerase 4	2288
ENSG00000004487	5516.42	-0.157993	0.154605	0.294096	0.452912	KDM1A	lysine demethylase 1A	23028
ENSG00000004534	1444.48	0.255389	0.21979	0.211609	0.357881	RBM6	RNA binding motif protein 6	10180
ENSG00000004660	339.579	-0.9867	0.265093	4.84527e-05	0.000339185	CAMKK1	calcium/calmodulin dependent protein kinase kinase 1	84254
ENSG00000004700	6317.83	0.894324	0.155086	2.65007e-09	4.91923e-08	RECQL	RecQ like helicase	5965
ENSG00000004766	931.212	-0.252605	0.158148	0.0865565	0.184789	VPS50	VPS50 subunit of EARP/GARPII complex	55610
ENSG00000004776	1.20695	0.0918869	0.602117	0.654394	NA	HSPB6	heat shock protein family B (small) member 6	126393
ENSG00000004777	8.60116	1.64765	1.16109	0.0114633	0.0372067	ARHGAP33	Rho GTPase activating protein 33	115703
ENSG00000004779	2185.48	-0.570731	0.190563	0.00131617	0.00599138	NDUFAB1	NADH:ubiquinone oxidoreductase subunit AB1	4706
ENSG00000004799	216.056	-0.476249	0.294278	0.0647132	0.147167	PDK4	pyruvate dehydrogenase kinase 4	5166
ENSG00000004838	11.6018	0.224153	0.481669	0.481535	0.636739	ZMYND10	zinc finger MYND-type containing 10	51364
ENSG00000004846	1.29657	-0.00651217	0.600869	0.846847	NA	ABCB5	ATP binding cassette subfamily B member 5	340273
ENSG00000004864	791.63	-0.643723	0.195987	0.00044396	0.00235256	SLC25A13	solute carrier family 25 member 13	10165
ENSG00000004866	592.445	-0.226658	0.166631	0.154359	0.285397	ST7	suppression of tumorigenicity 7	7982
ENSG00000004897	6858.08	-0.264629	0.153906	0.0741435	0.163623	CDC27	cell division cycle 27	996
ENSG00000004948	0.74916	0.0794882	0.6035	0.734572	NA	CALCR	calcitonin receptor	799
ENSG00000004961	1292.39	-0.4848	0.144825	0.000492849	0.00256728	HCCS	holocytochrome c synthase	3052
ENSG00000004975	422.614	-0.402487	0.234169	0.0617639	0.142039	DVL2	dishevelled segment polarity protein 2	1856
ENSG00000005001	2.28686	0.476692	0.86945	0.0259906	NA	PRSS22	serine protease 22	64063
ENSG00000005007	589.399	0.0847748	0.194298	0.646247	0.768912	UPF1	UPF1 RNA helicase and ATPase	5976
ENSG00000005020	301.204	0.722931	0.209721	0.00025376	0.00145101	SKAP2	src kinase associated phosphoprotein 2	8935
ENSG00000005022	11814.7	-0.465279	0.139183	0.000535365	0.00275997	SLC25A5	solute carrier family 25 member 5	292
ENSG00000005059	1653.07	0.247738	0.181713	0.152373	0.282772	MCUB	mitochondrial calcium uniporter dominant negative subunit beta	55013
ENSG00000005073	251.027	-0.360997	0.253101	0.110363	0.221562	HOXA11	homeobox A11	3207
ENSG00000005075	195.468	-0.124619	0.336232	0.656617	0.776885	POLR2J	RNA polymerase II subunit J	5439
ENSG00000005100	1202.32	-1.20833	0.178675	3.02434e-12	9.65137e-11	DHX33	DEAH-box helicase 33	56919
ENSG00000005102	37.4755	-0.805186	0.602382	0.0413125	0.103786	MEOX1	mesenchyme homeobox 1	4222
ENSG00000005108	25.144	-0.165626	0.405939	0.586181	0.721911	THSD7A	thrombospondin type 1 domain containing 7A	221981
ENSG00000005156	838.223	-1.21906	0.133855	1.90853e-20	2.0142e-18	LIG3	DNA ligase 3	3980
ENSG00000005175	2528.24	-0.0921141	0.157295	0.527396	0.675385	RPAP3	RNA polymerase II associated protein 3	79657
ENSG00000005187	3.49792	-0.463545	0.779685	0.0915361	0.192567	ACSM3	acyl-CoA synthetase medium chain family member 3	6296
ENSG00000005189	200.61	0.51192	0.225727	0.0142271	0.0444056	REXO5	RNA exonuclease 5	81691
ENSG00000005194	2215.65	-1.07565	0.216389	1.53181e-07	1.97709e-06	CIAPIN1	cytokine induced apoptosis inhibitor 1	57019
ENSG00000005206	88.9459	0.269868	0.325367	0.329311	0.490881	SPPL2B	signal peptide peptidase like 2B	56928
ENSG00000005238	381.377	1.32389	0.268555	1.34101e-07	1.75615e-06	FAM214B	family with sequence similarity 214 member B	80256
ENSG00000005243	193.442	0.104715	0.231516	0.639017	0.763599	COPZ2	COPI coat complex subunit zeta 2	51226
ENSG00000005249	8.77957	0.231622	0.512373	0.434496	0.593731	PRKAR2B	protein kinase cAMP-dependent type II regulatory subunit beta	5577
ENSG00000005302	2342.91	0.228377	0.162138	0.142092	0.268518	MSL3	MSL complex subunit 3	10943
ENSG00000005339	1325.03	0.958655	0.203798	7.16323e-07	7.96298e-06	CREBBP	CREB binding protein	1387
ENSG00000005379	1.49481	-0.247884	0.6589	0.128465	NA	TSPOAP1	TSPO associated protein 1	9256
ENSG00000005381	2.17736	0.248737	0.66	0.160219	NA	MPO	myeloperoxidase	4353
ENSG00000005421	0.870101	0.0588925	0.599726	0.771743	NA	PON1	paraoxonase 1	5444
ENSG00000005436	449.91	-0.954688	0.186515	8.37826e-08	1.15346e-06	GCFC2	GC-rich sequence DNA-binding factor 2	6936
ENSG00000005448	705.093	0.764034	0.208033	9.33138e-05	0.000606384	WDR54	WD repeat domain 54	84058
ENSG00000005469	83.7462	-0.3138	0.248754	0.160483	0.293711	CROT	carnitine O-octanoyltransferase	54677
ENSG00000005471	2.384	0.118049	0.572524	0.605111	NA	ABCB4	ATP binding cassette subfamily B member 4	5244
ENSG00000005483	907.747	0.868662	0.208178	9.79875e-06	8.28209e-05	KMT2E	lysine methyltransferase 2E (inactive)	55904
ENSG00000005486	171.867	-8.26392e-05	0.261439	0.998917	0.999289	RHBDD2	rhomboid domain containing 2	57414
ENSG00000005700	4511.41	0.354228	0.204645	0.059323	0.137724	IBTK	inhibitor of Bruton tyrosine kinase	25998
ENSG00000005801	1067.85	-0.579425	0.170633	0.000369319	0.00199946	ZNF195	zinc finger protein 195	7748
ENSG00000005810	7145.73	0.301546	0.210725	0.125774	0.244768	MYCBP2	MYC binding protein 2	23077
ENSG00000005812	5196.94	0.29313	0.209399	0.141825	0.268155	FBXL3	F-box and leucine rich repeat protein 3	26224
ENSG00000005882	252.199	0.436937	0.272722	0.072023	0.159896	PDK2	pyruvate dehydrogenase kinase 2	5164
ENSG00000005884	5209.5	0.292848	0.189304	0.108117	0.218564	ITGA3	integrin subunit alpha 3	3675
ENSG00000005889	2663.6	-0.354142	0.174056	0.032156	0.0854933	ZFX	zinc finger protein X-linked	7543
ENSG00000005893	3552.73	0.604737	0.16715	0.000161478	0.000981063	LAMP2	lysosomal associated membrane protein 2	3920
ENSG00000005961	9.89909	1.79925	1.14845	0.0118888	0.0383158	ITGA2B	integrin subunit alpha 2b	3674
ENSG00000006007	4903.82	-0.11768	0.161137	0.44627	0.604359	GDE1	glycerophosphodiester phosphodiesterase 1	51573
ENSG00000006015	112.413	0.384108	0.303575	0.149437	0.278792	REX1BD	required for excision 1-B domain containing	55049
ENSG00000006016	79.1039	0.0470475	0.3174	0.85866	0.914527	CRLF1	cytokine receptor like factor 1	9244
ENSG00000006025	454.77	1.92821	0.264728	3.57764e-14	1.63136e-12	OSBPL7	oxysterol binding protein like 7	114881
ENSG00000006047	5.62391	-0.190353	0.590624	0.404247	0.565239	YBX2	Y-box binding protein 2	51087
ENSG00000006062	398.61	-0.259007	0.242167	0.242214	0.395031	MAP3K14	mitogen-activated protein kinase kinase kinase 14	9020
ENSG00000006071	3.57042	-0.0102751	0.55214	0.959202	0.975408	ABCC8	ATP binding cassette subfamily C member 8	6833
ENSG00000006118	1005.34	0.47421	0.273757	0.0523497	0.124771	TMEM132A	transmembrane protein 132A	54972
ENSG00000006125	5437.98	0.135785	0.15456	0.369451	0.531193	AP2B1	adaptor related protein complex 2 subunit beta 1	163
ENSG00000006194	1361.38	-0.837601	0.184976	2.13821e-06	2.11623e-05	ZNF263	zinc finger protein 263	10127
ENSG00000006210	11.7303	0.192397	0.546415	0.49635	0.649888	CX3CL1	C-X3-C motif chemokine ligand 1	6376
ENSG00000006282	445.782	0.113548	0.25273	0.624709	0.752615	SPATA20	spermatogenesis associated 20	64847
ENSG00000006283	16.3912	2.00685	0.869602	0.00217873	0.0092275	CACNA1G	calcium voltage-gated channel subunit alpha1 G	8913
ENSG00000006327	5809.47	-0.0602611	0.22213	0.761834	0.850677	TNFRSF12A	TNF receptor superfamily member 12A	51330
ENSG00000006377	2.46251	-0.336991	0.67702	0.160515	NA	DLX6	distal-less homeobox 6	1750
ENSG00000006432	307.908	1.5725	0.173187	1.54091e-20	1.64648e-18	MAP3K9	mitogen-activated protein kinase kinase kinase 9	4293
ENSG00000006451	3370.67	0.39556	0.18759	0.0255273	0.0711827	RALA	RAS like proto-oncogene A	5898
ENSG00000006453	923.906	1.21961	0.168997	9.67376e-14	4.04997e-12	BAIAP2L1	BAR/IMD domain containing adaptor protein 2 like 1	55971
ENSG00000006459	1551.8	1.53165	0.202302	4.836e-15	2.50876e-13	KDM7A	lysine demethylase 7A	80853
ENSG00000006468	569.582	-0.744152	0.236537	0.000620944	0.00314158	ETV1	ETS variant transcription factor 1	2115
ENSG00000006530	1247.29	-0.403556	0.152441	0.0055654	0.0204147	AGK	acylglycerol kinase	55750
ENSG00000006534	765.832	-0.378374	0.236571	0.0800411	0.17401	ALDH3B1	aldehyde dehydrogenase 3 family member B1	221
ENSG00000006555	14.3979	2.22439	0.805077	0.000592369	0.00301619	TTC22	tetratricopeptide repeat domain 22	55001
ENSG00000006576	1043.87	0.166289	0.15632	0.271944	0.428831	PHTF2	putative homeodomain transcription factor 2	57157
ENSG00000006606	25.7241	1.67669	1.03534	0.00647929	0.0232081	CCL26	C-C motif chemokine ligand 26	10344
ENSG00000006607	381.558	0.00187352	0.206411	0.990014	0.993901	FARP2	FERM, ARH/RhoGEF and pleckstrin domain protein 2	9855
ENSG00000006611	2.22401	-0.145992	0.598135	0.457112	NA	USH1C	USH1 protein network component harmonin	10083
ENSG00000006625	1065.78	-1.18545	0.16219	5.8831e-14	2.5786e-12	GGCT	gamma-glutamylcyclotransferase	79017
ENSG00000006634	2163.68	-0.930472	0.220961	8.32134e-06	7.15728e-05	DBF4	DBF4 zinc finger	10926
ENSG00000006638	93.0897	0.60666	0.358229	0.0412805	0.10373	TBXA2R	thromboxane A2 receptor	6915
ENSG00000006652	1210.26	-0.113325	0.290634	0.656646	0.776885	IFRD1	interferon related developmental regulator 1	3475
ENSG00000006659	0.459799	-0.00617982	0.600965	0.891987	NA	LGALS14	galectin 14	56891
ENSG00000006695	500.649	-0.897235	0.159104	4.86602e-09	8.57322e-08	COX10	cytochrome c oxidase assembly factor heme A:farnesyltransferase COX10	1352
ENSG00000006704	1273.45	-0.518889	0.219466	0.0102621	0.0339441	GTF2IRD1	GTF2I repeat domain containing 1	9569
ENSG00000006712	675.969	0.30815	0.20224	0.101533	0.208249	PAF1	PAF1 homolog, Paf1/RNA polymerase II complex component	54623
ENSG00000006715	1130.02	0.0645689	0.160383	0.676239	0.792382	VPS41	VPS41 subunit of HOPS complex	27072
ENSG00000006740	4.69843	-0.309839	0.6146	0.263067	0.4191	ARHGAP44	Rho GTPase activating protein 44	9912
ENSG00000006744	1517.37	-0.840197	0.198344	7.3618e-06	6.41157e-05	ELAC2	elaC ribonuclease Z 2	60528
ENSG00000006747	44.2965	0.0711426	0.341049	0.802192	0.877403	SCIN	scinderin	85477
ENSG00000006756	2.73187	-0.126076	0.60171	0.411028	0.572407	ARSD	arylsulfatase D	414
ENSG00000006757	398.957	-0.749087	0.222274	0.000300755	0.00167905	PNPLA4	patatin like phospholipase domain containing 4	8228
ENSG00000006831	1815.47	0.342925	0.264064	0.154609	0.285736	ADIPOR2	adiponectin receptor 2	79602
ENSG00000006837	60.8319	0.00701471	0.280818	0.978934	0.986745	CDKL3	cyclin dependent kinase like 3	51265
ENSG00000007038	1998.57	-0.496543	0.228185	0.0182281	0.0543041	PRSS21	serine protease 21	10942
ENSG00000007047	187.946	0.681536	0.20646	0.000451854	0.00238674	MARK4	microtubule affinity regulating kinase 4	57787
ENSG00000007062	4.96448	-0.0692768	0.534909	0.782147	0.864992	PROM1	prominin 1	8842
ENSG00000007080	168.663	-0.570275	0.340266	0.0450148	0.110984	CCDC124	coiled-coil domain containing 124	115098
ENSG00000007168	5031.02	0.332759	0.134493	0.0110222	0.036031	PAFAH1B1	platelet activating factor acetylhydrolase 1b regulatory subunit 1	5048
ENSG00000007171	205.779	0.634863	0.721559	0.0887576	0.188418	NOS2	nitric oxide synthase 2	4843
ENSG00000007174	0.650705	0.0306624	0.598059	0.935432	NA	DNAH9	dynein axonemal heavy chain 9	1770
ENSG00000007202	6121.96	-0.319526	0.154071	0.0312715	0.0836176	KIAA0100	KIAA0100	9703
ENSG00000007216	1.51941	0.272954	0.675368	0.107684	NA	SLC13A2	solute carrier family 13 member 2	9058
ENSG00000007237	11.579	-0.996688	1.1987	0.029646	0.0800587	GAS7	growth arrest specific 7	8522
ENSG00000007255	13.6413	-0.446994	0.609326	0.180131	0.318943	TRAPPC6A	trafficking protein particle complex subunit 6A	79090
ENSG00000007264	34.3237	0.58635	0.431674	0.0793641	0.172906	MATK	megakaryocyte-associated tyrosine kinase	4145
ENSG00000007314	5.55416	0.111393	0.584304	0.574259	0.712335	SCN4A	sodium voltage-gated channel alpha subunit 4	6329
ENSG00000007341	980.955	-0.543918	0.124667	7.7396e-06	6.70797e-05	ST7L	suppression of tumorigenicity 7 like	54879
ENSG00000007350	1.87439	0.109522	0.60346	0.607642	NA	TKTL1	transketolase like 1	8277
ENSG00000007372	1573.84	-0.808558	0.191517	8.02122e-06	6.91585e-05	PAX6	paired box 6	5080
ENSG00000007376	87.3351	-0.310817	0.366603	0.287732	0.446468	RPUSD1	RNA pseudouridine synthase domain containing 1	113000
ENSG00000007384	203.336	1.4104	0.286603	1.30816e-07	1.71837e-06	RHBDF1	rhomboid 5 homolog 1	64285
ENSG00000007392	818.873	-0.273164	0.20379	0.148537	0.277595	LUC7L	LUC7 like	55692
ENSG00000007402	0.893582	-0.10548	0.610645	0.349791	NA	CACNA2D2	calcium voltage-gated channel auxiliary subunit alpha2delta 2	9254
ENSG00000007516	19.1634	1.27772	1.16139	0.0139946	0.0437564	BAIAP3	BAI1 associated protein 3	8938
ENSG00000007520	760.28	-1.39223	0.26594	3.07517e-08	4.62179e-07	TSR3	TSR3 ribosome maturation factor	115939
ENSG00000007541	101.036	0.110407	0.281078	0.659848	0.779514	PIGQ	phosphatidylinositol glycan anchor biosynthesis class Q	9091
ENSG00000007545	151.323	0.530106	0.229307	0.0128896	0.0409513	CRAMP1	cramped chromatin regulator homolog 1	57585
ENSG00000007866	137.213	-0.0630462	0.245682	0.774903	0.85946	TEAD3	TEA domain transcription factor 3	7005
ENSG00000007908	6.23609	1.86274	5.31409	0.00903364	0.0305729	SELE	selectin E	6401
ENSG00000007923	1124.1	-0.530424	0.177523	0.00197733	0.00848155	DNAJC11	DnaJ heat shock protein family (Hsp40) member C11	55735
ENSG00000007944	123.416	0.311843	0.316336	0.24614	0.399724	MYLIP	myosin regulatory light chain interacting protein	29116
ENSG00000007952	0.58675	0.0368076	0.601471	0.75453	NA	NOX1	NADPH oxidase 1	27035
ENSG00000007968	317.915	-0.853043	0.205453	9.99811e-06	8.43068e-05	E2F2	E2F transcription factor 2	1870
ENSG00000008018	7301.15	0.158674	0.127987	0.216975	0.365057	PSMB1	proteasome 20S subunit beta 1	5689
ENSG00000008056	1.04039	0.118162	0.61027	0.487301	NA	SYN1	synapsin I	6853
ENSG00000008083	573.094	0.320014	0.215411	0.109346	0.220262	JARID2	jumonji and AT-rich interaction domain containing 2	3720
ENSG00000008086	1203.2	1.02454	0.180573	3.40018e-09	6.18862e-08	CDKL5	cyclin dependent kinase like 5	6792
ENSG00000008118	0.579281	0.0394204	0.597821	0.933988	NA	CAMK1G	calcium/calmodulin dependent protein kinase IG	57172
ENSG00000008128	34.4168	-0.316593	0.407928	0.313952	0.474641	CDK11A	cyclin dependent kinase 11A	728642
ENSG00000008130	453.565	0.0532104	0.221914	0.795624	0.872867	NADK	NAD kinase	65220
ENSG00000008226	0.655332	0.12122	0.611624	0.423519	NA	DLEC1	DLEC1 cilia and flagella associated protein	9940
ENSG00000008256	253.528	-0.530468	0.21524	0.00795952	0.0274932	CYTH3	cytohesin 3	9265
ENSG00000008277	63.2308	0.224856	0.321194	0.411604	0.573059	ADAM22	ADAM metallopeptidase domain 22	53616
ENSG00000008282	2094.39	0.161161	0.176025	0.327119	0.48853	SYPL1	synaptophysin like 1	6856
ENSG00000008283	464.126	-1.35523	0.2232	1.90385e-10	4.43963e-09	CYB561	cytochrome b561	1534
ENSG00000008294	8690.16	1.52541	0.142786	1.79155e-27	4.09331e-25	SPAG9	sperm associated antigen 9	9043
ENSG00000008300	390.614	0.260335	0.206398	0.177454	0.315652	CELSR3	cadherin EGF LAG seven-pass G-type receptor 3	1951
ENSG00000008311	110.407	0.468672	0.291274	0.0662525	0.149952	AASS	aminoadipate-semialdehyde synthase	10157
ENSG00000008323	4.73234	0.185437	0.582859	0.429556	0.589193	PLEKHG6	pleckstrin homology and RhoGEF domain containing G6	55200
ENSG00000008324	1071.92	-0.766406	0.163949	1.58145e-06	1.62278e-05	SS18L2	SS18 like 2	51188
ENSG00000008382	8.71101	0.607938	0.801556	0.0907637	0.19153	MPND	MPN domain containing	84954
ENSG00000008394	4622.68	-1.01027	0.185253	1.01906e-08	1.66817e-07	MGST1	microsomal glutathione S-transferase 1	4257
ENSG00000008405	927.587	0.552019	0.171123	0.00073695	0.0036452	CRY1	cryptochrome circadian regulator 1	1407
ENSG00000008441	168.304	0.0447048	0.28	0.857082	0.913124	NFIX	nuclear factor I X	4784
ENSG00000008513	2091.04	1.51971	0.225121	2.07027e-12	6.77792e-11	ST3GAL1	ST3 beta-galactoside alpha-2,3-sialyltransferase 1	6482
ENSG00000008516	8.01713	0.294458	0.617033	0.28025	0.437868	MMP25	matrix metallopeptidase 25	64386
ENSG00000008517	2415.56	0.88644	0.355558	0.00346309	0.0136974	IL32	interleukin 32	9235
ENSG00000008710	359.268	0.106445	0.281417	0.66712	0.785425	PKD1	polycystin 1, transient receptor potential channel interacting	5310
ENSG00000008735	14.2726	-0.145348	0.525313	0.604491	0.736838	MAPK8IP2	mitogen-activated protein kinase 8 interacting protein 2	23542
ENSG00000008838	797.386	-0.151539	0.159281	0.322237	0.483187	MED24	mediator complex subunit 24	9862
ENSG00000008853	203.044	-0.179731	0.313789	0.507904	0.659747	RHOBTB2	Rho related BTB domain containing 2	23221
ENSG00000008869	857.275	1.20356	0.186659	2.23496e-11	6.09913e-10	HEATR5B	HEAT repeat containing 5B	54497
ENSG00000008952	2475.01	-0.601119	0.177075	0.000367042	0.00199015	SEC62	SEC62 homolog, preprotein translocation factor	7095
ENSG00000008988	9628.31	-0.0875909	0.214337	0.640352	0.76444	RPS20	ribosomal protein S20	6224
ENSG00000009307	16456.3	-0.223548	0.176409	0.162272	0.296196	CSDE1	cold shock domain containing E1	7812
ENSG00000009335	2165.44	0.0806721	0.14189	0.559714	0.701057	UBE3C	ubiquitin protein ligase E3C	9690
ENSG00000009413	2350.46	0.636195	0.213141	0.001416	0.00638225	REV3L	REV3 like, DNA directed polymerase zeta catalytic subunit	5980
ENSG00000009694	1.22372	0.0941197	0.588719	0.615433	NA	TENM1	teneurin transmembrane protein 1	10178
ENSG00000009724	1.23843	0.134841	0.60811	0.479293	NA	MASP2	MBL associated serine protease 2	10747
ENSG00000009765	8.81703	0.119677	0.512011	0.67965	0.794775	IYD	iodotyrosine deiodinase	389434
ENSG00000009780	542.503	-0.863365	0.234342	7.04199e-05	0.000471596	FAM76A	family with sequence similarity 76 member A	199870
ENSG00000009790	0.44286	-0.0109319	0.600756	0.863761	NA	TRAF3IP3	TRAF3 interacting protein 3	80342
ENSG00000009830	273.192	-0.137368	0.185418	0.437549	0.59623	POMT2	protein O-mannosyltransferase 2	29954
ENSG00000009844	2667.63	0.0101115	0.152418	0.947064	0.968348	VTA1	vesicle trafficking 1	51534
ENSG00000009950	62.0621	-0.383494	0.431496	0.230682	0.381486	MLXIPL	MLX interacting protein like	51085
ENSG00000009954	2900.07	-0.351668	0.17695	0.0366478	0.0947039	BAZ1B	bromodomain adjacent to zinc finger domain 1B	9031
ENSG00000010017	808.601	0.78348	0.175881	3.3223e-06	3.16281e-05	RANBP9	RAN binding protein 9	10048
ENSG00000010030	292.902	-0.78256	0.386807	0.0137497	0.0431288	ETV7	ETS variant transcription factor 7	51513
ENSG00000010072	467.219	-1.10464	0.172616	3.52581e-11	9.31412e-10	SPRTN	SprT-like N-terminal domain	83932
ENSG00000010165	467.809	-0.393516	0.234721	0.0666813	0.150701	EEF1AKNMT	eEF1A lysine and N-terminal methyltransferase	51603
ENSG00000010219	796.599	-0.122433	0.195877	0.501882	0.654792	DYRK4	dual specificity tyrosine phosphorylation regulated kinase 4	8798
ENSG00000010244	7292.98	0.187707	0.14193	0.183264	0.322777	ZNF207	zinc finger protein 207	7756
ENSG00000010256	4254.1	-0.042821	0.193568	0.808604	0.881274	UQCRC1	ubiquinol-cytochrome c reductase core protein 1	7384
ENSG00000010270	1324.34	-0.0787858	0.152271	0.593052	0.727578	STARD3NL	STARD3 N-terminal like	83930
ENSG00000010278	68196.1	1.18386	0.201684	7.72483e-10	1.61387e-08	CD9	CD9 molecule	928
ENSG00000010292	3563.08	-0.658324	0.166278	3.42784e-05	0.000250322	NCAPD2	non-SMC condensin I complex subunit D2	9918
ENSG00000010295	12.1595	0.65621	0.687963	0.0871769	0.185744	IFFO1	intermediate filament family orphan 1	25900
ENSG00000010310	45.8155	3.99809	0.719766	3.78733e-09	6.83533e-08	GIPR	gastric inhibitory polypeptide receptor	2696
ENSG00000010318	19.7218	0.203499	0.418737	0.51213	0.66299	PHF7	PHD finger protein 7	51533
ENSG00000010319	7.62044	0.0140431	0.503026	0.963213	0.977828	SEMA3G	semaphorin 3G	56920
ENSG00000010322	300.098	0.402273	0.247738	0.0726733	0.16104	NISCH	nischarin	11188
ENSG00000010327	2.61049	0.261365	0.652943	0.152802	NA	STAB1	stabilin 1	23166
ENSG00000010361	149.539	-0.514292	0.237975	0.0182303	0.0543041	FUZ	fuzzy planar cell polarity protein	80199
ENSG00000010379	12.0349	5.94159	2.38996	1.57105e-05	0.000125433	SLC6A13	solute carrier family 6 member 13	6540
ENSG00000010404	180.997	0.863828	0.272456	0.000476513	0.00249414	IDS	iduronate 2-sulfatase	3423
ENSG00000010438	19.0288	0.75309	0.757519	0.0602916	0.13949	PRSS3	serine protease 3	5646
ENSG00000010539	683.918	-0.0259601	0.157993	0.864756	0.918578	ZNF200	zinc finger protein 200	7752
ENSG00000010610	69.5531	2.55404	1.83098	0.00339514	0.0134609	CD4	CD4 molecule	920
ENSG00000010626	117.392	-0.268312	0.31143	0.312811	0.473316	LRRC23	leucine rich repeat containing 23	10233
ENSG00000010671	7.97891	0.0921652	0.518202	0.732012	0.830067	BTK	Bruton tyrosine kinase	695
ENSG00000010704	505.718	0.660351	0.248177	0.00364971	0.014296	HFE	homeostatic iron regulator	3077
ENSG00000010803	771.861	-0.34791	0.167939	0.0307527	0.0824667	SCMH1	Scm polycomb group protein homolog 1	22955
ENSG00000010810	522.623	0.468624	0.196692	0.0110738	0.0361665	FYN	FYN proto-oncogene, Src family tyrosine kinase	2534
ENSG00000010818	1751.19	1.6508	0.217109	3.11275e-15	1.67131e-13	HIVEP2	HIVEP zinc finger 2	3097
ENSG00000011007	2234.48	-0.181463	0.180089	0.272692	0.429779	ELOA	elongin A	6924
ENSG00000011009	808.265	-0.059689	0.230948	0.782186	0.864992	LYPLA2	lysophospholipase 2	11313
ENSG00000011021	224.563	-0.0539165	0.311156	0.838963	0.900755	CLCN6	chloride voltage-gated channel 6	1185
ENSG00000011028	513.662	-0.16759	0.225635	0.418433	0.579039	MRC2	mannose receptor C type 2	9902
ENSG00000011083	18.8914	1.83177	0.748512	0.001471	0.0065983	SLC6A7	solute carrier family 6 member 7	6534
ENSG00000011105	409.168	2.11966	0.329198	9.5856e-12	2.78957e-10	TSPAN9	tetraspanin 9	10867
ENSG00000011114	712.329	0.0795311	0.169345	0.622545	0.750944	BTBD7	BTB domain containing 7	55727
ENSG00000011132	71.9683	0.281094	0.329197	0.313139	0.473646	APBA3	amyloid beta precursor protein binding family A member 3	9546
ENSG00000011143	286.332	-0.854762	0.188169	1.85316e-06	1.86769e-05	MKS1	MKS transition zone complex subunit 1	54903
ENSG00000011198	1630.2	0.527847	0.208041	0.00673189	0.0239253	ABHD5	abhydrolase domain containing 5, lysophosphatidic acid acyltransferase	51099
ENSG00000011201	387.283	0.38137	0.216076	0.0578545	0.135088	ANOS1	anosmin 1	3730
ENSG00000011243	2332.55	-0.118775	0.172375	0.489592	0.643787	AKAP8L	A-kinase anchoring protein 8 like	26993
ENSG00000011258	556.406	-0.00468808	0.165724	0.966636	0.97986	MBTD1	mbt domain containing 1	54799
ENSG00000011260	1457.63	-1.41662	0.1598	1.73509e-19	1.64887e-17	UTP18	UTP18 small subunit processome component	51096
ENSG00000011275	991.505	-0.0262909	0.143152	0.850033	0.908519	RNF216	ring finger protein 216	54476
ENSG00000011295	2062.38	-0.212301	0.143457	0.124623	0.243099	TTC19	tetratricopeptide repeat domain 19	54902
ENSG00000011304	6695.87	-0.327525	0.154935	0.0273443	0.0751662	PTBP1	polypyrimidine tract binding protein 1	5725
ENSG00000011332	35.814	0.711721	0.456385	0.0398778	0.100926	DPF1	double PHD fingers 1	8193
ENSG00000011347	180.38	5.09437	0.427205	3.34624e-32	1.26083e-29	SYT7	synaptotagmin 7	9066
ENSG00000011376	1277.6	-0.546668	0.172798	0.000901635	0.00432507	LARS2	leucyl-tRNA synthetase 2, mitochondrial	23395
ENSG00000011405	2782.97	0.32698	0.197234	0.0769786	0.168712	PIK3C2A	phosphatidylinositol-4-phosphate 3-kinase catalytic subunit type 2 alpha	5286
ENSG00000011422	5307.95	1.09931	0.194717	3.86797e-09	6.96915e-08	PLAUR	plasminogen activator, urokinase receptor	5329
ENSG00000011426	10523.4	0.635338	0.16029	3.72763e-05	0.000270559	ANLN	anillin actin binding protein	54443
ENSG00000011451	164.089	-0.128463	0.215318	0.521162	0.6702	WIZ	WIZ zinc finger	58525
ENSG00000011454	1245.84	0.159757	0.17592	0.341559	0.503807	RABGAP1	RAB GTPase activating protein 1	23637
ENSG00000011465	2513.84	-0.0887818	0.234881	0.679382	0.794722	DCN	decorin	1634
ENSG00000011478	434.157	-0.317078	0.219851	0.123439	0.241315	QPCTL	glutaminyl-peptide cyclotransferase like	54814
ENSG00000011485	915.974	-0.0433594	0.230714	0.834843	0.898484	PPP5C	protein phosphatase 5 catalytic subunit	5536
ENSG00000011523	134.52	-0.227327	0.249504	0.319165	0.480055	CEP68	centrosomal protein 68	23177
ENSG00000011566	756.195	0.0865398	0.202281	0.64336	0.766741	MAP4K3	mitogen-activated protein kinase kinase kinase kinase 3	8491
ENSG00000011590	212.815	1.0339	0.342808	0.000600988	0.00305646	ZBTB32	zinc finger and BTB domain containing 32	27033
ENSG00000011638	1075.76	0.243664	0.249622	0.281934	0.43989	LDAF1	lipid droplet assembly factor 1	57146
ENSG00000011677	12.4614	0.282437	0.495264	0.371057	0.532878	GABRA3	gamma-aminobutyric acid type A receptor subunit alpha3	2556
ENSG00000012048	3556.42	0.0248862	0.223193	0.912969	0.948201	BRCA1	BRCA1 DNA repair associated	672
ENSG00000012061	2151.12	1.04796	0.290204	7.00865e-05	0.000469802	ERCC1	ERCC excision repair 1, endonuclease non-catalytic subunit	2067
ENSG00000012124	1.66078	-0.0351194	0.570944	0.834988	NA	CD22	CD22 molecule	933
ENSG00000012171	607.412	0.426636	0.278003	0.083196	0.179063	SEMA3B	semaphorin 3B	7869
ENSG00000012174	533.666	-0.319034	0.231707	0.137535	0.262303	MBTPS2	membrane bound transcription factor peptidase, site 2	51360
ENSG00000012211	150.457	-0.441165	0.251128	0.0523975	0.124871	PRICKLE3	prickle planar cell polarity protein 3	4007
ENSG00000012223	0.987762	-0.0127255	0.60056	0.826067	NA	LTF	lactotransferrin	4057
ENSG00000012232	228.423	-0.0678521	0.284254	0.784658	0.866031	EXTL3	exostosin like glycosyltransferase 3	2137
ENSG00000012660	1863.53	-0.00751288	0.181055	0.966516	0.979799	ELOVL5	ELOVL fatty acid elongase 5	60481
ENSG00000012779	41.2586	0.631826	0.569593	0.0889469	0.188673	ALOX5	arachidonate 5-lipoxygenase	240
ENSG00000012822	2493.19	1.50937	0.188197	1.35566e-16	8.95865e-15	CALCOCO1	calcium binding and coiled-coil domain 1	57658
ENSG00000012963	1226.3	-0.049805	0.168693	0.741679	0.836873	UBR7	ubiquitin protein ligase E3 component n-recognin 7	55148
ENSG00000012983	2482	-0.133567	0.148236	0.351296	0.513495	MAP4K5	mitogen-activated protein kinase kinase kinase kinase 5	11183
ENSG00000013016	30.2808	0.348145	0.39708	0.257745	0.41295	EHD3	EH domain containing 3	30845
ENSG00000013275	2708.62	-0.13278	0.182369	0.443664	0.601893	PSMC4	proteasome 26S subunit, ATPase 4	5704
ENSG00000013288	281.899	0.0849346	0.226567	0.677198	0.793013	MAN2B2	mannosidase alpha class 2B member 2	23324
ENSG00000013297	16.6681	-0.177062	0.493269	0.54044	0.684901	CLDN11	claudin 11	5010
ENSG00000013306	1560.74	-0.476526	0.214335	0.0148773	0.0461133	SLC25A39	solute carrier family 25 member 39	51629
ENSG00000013364	1183.36	0.0831621	0.218212	0.684024	0.79735	MVP	major vault protein	9961
ENSG00000013374	5247.16	-0.205053	0.158198	0.173458	0.310471	NUB1	negative regulator of ubiquitin like proteins 1	51667
ENSG00000013375	2469.34	0.933483	0.152547	2.96834e-10	6.68257e-09	PGM3	phosphoglucomutase 3	5238
ENSG00000013392	174.573	0.349021	0.224343	0.0933815	0.195473	RWDD2A	RWD domain containing 2A	112611
ENSG00000013441	7116.13	0.272633	0.186561	0.124699	0.243204	CLK1	CDC like kinase 1	1195
ENSG00000013503	453.756	-0.56322	0.199276	0.00249451	0.0103746	POLR3B	RNA polymerase III subunit B	55703
ENSG00000013523	107.597	-1.19076	0.296131	1.02982e-05	8.65566e-05	ANGEL1	angel homolog 1	23357
ENSG00000013561	632.898	0.662811	0.165092	2.92386e-05	0.000216612	RNF14	ring finger protein 14	9604
ENSG00000013563	1105.37	0.229104	0.201982	0.229999	0.38062	DNASE1L1	deoxyribonuclease 1 like 1	1774
ENSG00000013573	934.136	0.047849	0.201339	0.791412	0.870749	DDX11	DEAD/H-box helicase 11	1663
ENSG00000013583	292.951	0.747035	0.27786	0.00261456	0.01078	HEBP1	heme binding protein 1	50865
ENSG00000013588	10895.5	1.19159	0.141147	8.24734e-18	6.37151e-16	GPRC5A	G protein-coupled receptor class C group 5 member A	9052
ENSG00000013619	113.129	0.899503	0.269611	0.000260457	0.0014826	MAMLD1	mastermind like domain containing 1	10046
ENSG00000013725	16.4983	3.93062	1.30332	0.000258289	0.0014726	CD6	CD6 molecule	923
ENSG00000013810	212.575	0.399766	0.299102	0.120403	0.236834	TACC3	transforming acidic coiled-coil containing protein 3	10460
ENSG00000014123	639.163	0.192544	0.192567	0.292373	0.451391	UFL1	UFM1 specific ligase 1	23376
ENSG00000014138	182.88	0.0233093	0.221129	0.902241	0.942457	POLA2	DNA polymerase alpha 2, accessory subunit	23649
ENSG00000014164	74.7993	0.184817	0.33516	0.508419	0.660055	ZC3H3	zinc finger CCCH-type containing 3	23144
ENSG00000014216	1327.86	0.515542	0.232317	0.0153599	0.0473621	CAPN1	calpain 1	823
ENSG00000014257	0.718583	0.13752	0.61598	0.357495	NA	ACP3	acid phosphatase 3	55
ENSG00000014641	4892.14	0.00465498	0.141064	0.960556	0.976278	MDH1	malate dehydrogenase 1	4190
ENSG00000014824	3909.03	0.170943	0.158924	0.263056	0.4191	SLC30A9	solute carrier family 30 member 9	10463
ENSG00000014914	752.785	1.19586	0.245382	1.44763e-07	1.88086e-06	MTMR11	myotubularin related protein 11	10903
ENSG00000014919	1094.82	-0.835135	0.174404	5.73924e-07	6.53907e-06	COX15	cytochrome c oxidase assembly homolog COX15	1355
ENSG00000015133	120.194	-0.368753	0.264696	0.119618	0.235778	CCDC88C	coiled-coil domain containing 88C	440193
ENSG00000015153	938.015	-0.44893	0.21006	0.0212785	0.06152	YAF2	YY1 associated factor 2	10138
ENSG00000015171	1515.67	-0.692279	0.151382	1.99925e-06	1.99156e-05	ZMYND11	zinc finger MYND-type containing 11	10771
ENSG00000015285	0.787776	-0.0249627	0.596268	0.813125	NA	WAS	WASP actin nucleation promoting factor	7454
ENSG00000015413	2.45537	0.0179566	0.577342	0.901849	NA	DPEP1	dipeptidase 1	1800
ENSG00000015475	1236.56	0.504802	0.191964	0.00532349	0.0196347	BID	BH3 interacting domain death agonist	637
ENSG00000015479	482.395	-0.677095	0.255894	0.00354643	0.0139678	MATR3	matrin 3	9782
ENSG00000015532	267.437	0.216856	0.24705	0.34865	0.510566	XYLT2	xylosyltransferase 2	64132
ENSG00000015568	16.1935	0.496977	0.676102	0.159648	0.292831	RGPD5	RANBP2 like and GRIP domain containing 5	84220
ENSG00000015676	1120.49	-0.658695	0.179865	0.000116382	0.000733218	NUDCD3	NudC domain containing 3	23386
ENSG00000016082	76.3825	-0.709493	0.359683	0.0175224	0.0526333	ISL1	ISL LIM homeobox 1	3670
ENSG00000016391	72.8049	-2.50485	0.380155	5.42092e-12	1.6421e-10	CHDH	choline dehydrogenase	55349
ENSG00000016402	6.79816	0.182132	0.554569	0.496381	0.649889	IL20RA	interleukin 20 receptor subunit alpha	53832
ENSG00000016864	711.511	-0.545172	0.190363	0.00232357	0.00976009	GLT8D1	glycosyltransferase 8 domain containing 1	55830
ENSG00000017260	4091.94	0.2578	0.187701	0.148196	0.277078	ATP2C1	ATPase secretory pathway Ca2+ transporting 1	27032
ENSG00000017427	16.9035	-0.199835	0.503247	0.5123	0.663091	IGF1	insulin like growth factor 1	3479
ENSG00000017483	4055.49	-0.207886	0.184495	0.234549	0.385566	SLC38A5	solute carrier family 38 member 5	92745
ENSG00000017797	1178.39	-0.170024	0.165489	0.284454	0.442858	RALBP1	ralA binding protein 1	10928
ENSG00000018189	276.487	-0.273837	0.184385	0.117226	0.232042	RUFY3	RUN and FYVE domain containing 3	22902
ENSG00000018236	10.8415	-0.35101	0.591384	0.245813	0.399313	CNTN1	contactin 1	1272
ENSG00000018280	4.91648	0.541566	0.78979	0.100803	0.207013	SLC11A1	solute carrier family 11 member 1	6556
ENSG00000018408	2957.48	1.25286	0.196783	3.45535e-11	9.15051e-10	WWTR1	WW domain containing transcription regulator 1	25937
ENSG00000018510	3138.14	-0.849138	0.187112	1.9266e-06	1.93263e-05	AGPS	alkylglycerone phosphate synthase	8540
ENSG00000018610	2924.3	-0.622327	0.195086	0.000637913	0.00321758	STEEP1	STING1 ER exit protein 1	63932
ENSG00000018625	2.27451	0.0876844	0.582831	0.619442	NA	ATP1A2	ATPase Na+/K+ transporting subunit alpha 2	477
ENSG00000018699	624.499	-0.824889	0.21582	4.67404e-05	0.000328913	TTC27	tetratricopeptide repeat domain 27	55622
ENSG00000019144	169.45	-0.0846117	0.277082	0.726956	0.827214	PHLDB1	pleckstrin homology like domain family B member 1	23187
ENSG00000019169	1.18226	-0.16444	0.615124	0.297587	NA	MARCO	macrophage receptor with collagenous structure	8685
ENSG00000019186	48.8405	0.255905	0.483281	0.403077	0.56404	CYP24A1	cytochrome P450 family 24 subfamily A member 1	1591
ENSG00000019485	198.261	-0.0339021	0.210128	0.863201	0.917544	PRDM11	PR/SET domain 11	56981
ENSG00000019505	2.86337	0.198754	0.628271	0.299089	0.457973	SYT13	synaptotagmin 13	57586
ENSG00000019549	1329.14	0.313936	0.263219	0.183983	0.323646	SNAI2	snail family transcriptional repressor 2	6591
ENSG00000019582	158.983	-0.760025	0.58455	0.0477083	0.116171	CD74	CD74 molecule	972
ENSG00000019991	0.975907	0.112314	0.607429	0.477047	NA	HGF	hepatocyte growth factor	3082
ENSG00000019995	1319.77	0.227024	0.178638	0.178652	0.317127	ZRANB1	zinc finger RANBP2-type containing 1	54764
ENSG00000020129	274.687	0.17528	0.207305	0.367748	0.529507	NCDN	neurochondrin	23154
ENSG00000020181	34.9268	-0.592255	0.46132	0.0792107	0.172641	ADGRA2	adhesion G protein-coupled receptor A2	25960
ENSG00000020256	759.158	-0.693944	0.207173	0.000363558	0.00197325	ZFP64	ZFP64 zinc finger protein	55734
ENSG00000020426	1418.32	-0.213561	0.142852	0.128654	0.249265	MNAT1	MNAT1 component of CDK activating kinase	4331
ENSG00000020577	668.533	0.84572	0.265394	0.000441386	0.00234181	SAMD4A	sterile alpha motif domain containing 4A	23034
ENSG00000020633	211.687	1.07355	0.238186	1.60216e-06	1.64171e-05	RUNX3	RUNX family transcription factor 3	864
ENSG00000020922	1510.62	-0.375631	0.186659	0.0335621	0.0885814	MRE11	MRE11 homolog, double strand break repair nuclease	4361
ENSG00000021300	3.91619	0.252097	0.626388	0.27759	0.435077	PLEKHB1	pleckstrin homology domain containing B1	58473
ENSG00000021355	4771.71	2.05267	0.155038	4.41964e-41	4.99583e-38	SERPINB1	serpin family B member 1	1992
ENSG00000021488	1.61757	0.0748739	0.598752	0.714549	NA	SLC7A9	solute carrier family 7 member 9	11136
ENSG00000021574	715.398	-0.255422	0.179819	0.134455	0.257783	SPAST	spastin	6683
ENSG00000021645	74.97	-0.0471725	0.329143	0.858286	0.914174	NRXN3	neurexin 3	9369
ENSG00000021762	155.66	-0.563648	0.271387	0.0202145	0.0590836	OSBPL5	oxysterol binding protein like 5	114879
ENSG00000021776	3317.7	-0.185008	0.161701	0.228057	0.378105	AQR	aquarius intron-binding spliceosomal factor	9716
ENSG00000021826	7684.36	-0.680113	0.236979	0.00181618	0.00792001	CPS1	carbamoyl-phosphate synthase 1	1373
ENSG00000022267	308.267	1.13675	0.183815	1.2558e-10	3.03042e-09	FHL1	four and a half LIM domains 1	2273
ENSG00000022277	3956.52	-0.536482	0.163122	0.000645409	0.00324928	RTF2	replication termination factor 2	51507
ENSG00000022567	100.233	0.66111	0.335739	0.0203561	0.0594087	SLC45A4	solute carrier family 45 member 4	57210
ENSG00000022840	1198.52	0.279235	0.148148	0.052436	0.124924	RNF10	ring finger protein 10	9921
ENSG00000022976	159.508	-0.0904536	0.278098	0.717011	0.820528	ZNF839	zinc finger protein 839	55778
ENSG00000023041	1829.26	0.28547	0.144177	0.0430809	0.10725	ZDHHC6	zinc finger DHHC-type palmitoyltransferase 6	64429
ENSG00000023171	2270.95	0.13874	0.137012	0.279172	0.436788	GRAMD1B	GRAM domain containing 1B	57476
ENSG00000023191	567.14	-0.193886	0.22409	0.35205	0.514212	RNH1	ribonuclease/angiogenin inhibitor 1	6050
ENSG00000023228	5584.93	-0.565919	0.10567	4.37979e-08	6.39897e-07	NDUFS1	NADH:ubiquinone oxidoreductase core subunit S1	4719
ENSG00000023287	5270.62	0.329263	0.222862	0.121679	0.238745	RB1CC1	RB1 inducible coiled-coil 1	9821
ENSG00000023318	1805.02	0.39245	0.173788	0.0179915	0.0536896	ERP44	endoplasmic reticulum protein 44	23071
ENSG00000023330	2341.99	0.748354	0.171384	5.35179e-06	4.82943e-05	ALAS1	5'-aminolevulinate synthase 1	211
ENSG00000023445	8404.41	0.480082	0.337803	0.0910028	0.19189	BIRC3	baculoviral IAP repeat containing 3	330
ENSG00000023516	856.255	0.35184	0.22432	0.0857589	0.183396	AKAP11	A-kinase anchoring protein 11	11215
ENSG00000023572	1261.75	-0.607914	0.196733	0.00113058	0.00525573	GLRX2	glutaredoxin 2	51022
ENSG00000023608	377.998	-0.246453	0.216656	0.218358	0.366783	SNAPC1	small nuclear RNA activating complex polypeptide 1	6617
ENSG00000023697	1061.93	0.220097	0.183515	0.207231	0.352512	DERA	deoxyribose-phosphate aldolase	51071
ENSG00000023734	12856.4	-0.317552	0.19747	0.0869099	0.185267	STRAP	serine/threonine kinase receptor associated protein	11171
ENSG00000023839	38.8232	1.22271	0.45017	0.00107184	0.00502001	ABCC2	ATP binding cassette subfamily C member 2	1244
ENSG00000023892	2.76863	-0.00170553	0.55777	0.990915	0.99448	DEF6	DEF6 guanine nucleotide exchange factor	50619
ENSG00000023902	79.5747	0.151872	0.300084	0.56108	0.701783	PLEKHO1	pleckstrin homology domain containing O1	51177
ENSG00000023909	1020.87	0.66343	0.255048	0.00423116	0.0162359	GCLM	glutamate-cysteine ligase modifier subunit	2730
ENSG00000024048	1644.98	0.472567	0.149601	0.000982136	0.00466045	UBR2	ubiquitin protein ligase E3 component n-recognin 2	23304
ENSG00000024422	687.22	0.951913	0.234716	1.48237e-05	0.000119194	EHD2	EH domain containing 2	30846
ENSG00000024526	2168.86	-1.22452	0.230298	1.81917e-08	2.83341e-07	DEPDC1	DEP domain containing 1	55635
ENSG00000024862	477.667	-0.182148	0.174468	0.274237	0.431274	CCDC28A	coiled-coil domain containing 28A	25901
ENSG00000025039	91.5467	2.17436	0.581585	1.40979e-05	0.000113699	RRAGD	Ras related GTP binding D	58528
ENSG00000025156	321.256	-0.610446	0.159387	6.65649e-05	0.000448718	HSF2	heat shock transcription factor 2	3298
ENSG00000025293	1114.17	-0.452016	0.13358	0.000510338	0.00264752	PHF20	PHD finger protein 20	51230
ENSG00000025423	18.9486	0.150761	0.416115	0.621021	0.749782	HSD17B6	hydroxysteroid 17-beta dehydrogenase 6	8630
ENSG00000025434	445.423	-0.281717	0.195275	0.124196	0.242399	NR1H3	nuclear receptor subfamily 1 group H member 3	10062
ENSG00000025708	258.324	-1.22343	0.384354	0.0002504	0.00143524	TYMP	thymidine phosphorylase	1890
ENSG00000025770	396.855	-0.194409	0.248534	0.385926	0.547463	NCAPH2	non-SMC condensin II complex subunit H2	29781
ENSG00000025772	1682.16	-0.175595	0.193977	0.317734	0.47854	TOMM34	translocase of outer mitochondrial membrane 34	10953
ENSG00000025796	1098.36	0.233832	0.160854	0.129812	0.251102	SEC63	SEC63 homolog, protein translocation regulator	11231
ENSG00000025800	2404.32	-0.311126	0.139285	0.0210377	0.061	KPNA6	karyopherin subunit alpha 6	23633
ENSG00000026025	36946.9	0.388277	0.170201	0.0169738	0.0513734	VIM	vimentin	7431
ENSG00000026036	15.6853	0.473547	0.523585	0.16975	0.305926	RTEL1-TNFRSF6B	RTEL1-TNFRSF6B readthrough (NMD candidate)	100533107
ENSG00000026103	3537.88	0.176786	0.205018	0.355592	0.518048	FAS	Fas cell surface death receptor	355
ENSG00000026297	172.104	0.474178	0.299689	0.0708522	0.157938	RNASET2	ribonuclease T2	8635
ENSG00000026508	18184.5	0.636355	0.165318	6.02565e-05	0.000411196	CD44	CD44 molecule (Indian blood group)	960
ENSG00000026559	103.409	-0.545754	0.38978	0.0763438	0.167652	KCNG1	potassium voltage-gated channel modifier subfamily G member 1	3755
ENSG00000026652	192.849	0.0334183	0.265147	0.891495	0.935625	AGPAT4	1-acylglycerol-3-phosphate O-acyltransferase 4	56895
ENSG00000026751	29.8852	0.392396	0.555416	0.237927	0.389865	SLAMF7	SLAM family member 7	57823
ENSG00000026950	1428.9	-0.569594	0.185137	0.00104621	0.00492471	BTN3A1	butyrophilin subfamily 3 member A1	11119
ENSG00000027001	188.465	-0.696315	0.212027	0.000464489	0.00244147	MIPEP	mitochondrial intermediate peptidase	4285
ENSG00000027075	272.506	0.109122	0.302784	0.677646	0.793339	PRKCH	protein kinase C eta	5583
ENSG00000027644	0.514738	-0.0283557	0.601034	0.667582	NA	INSRR	insulin receptor related receptor	3645
ENSG00000027697	1080.02	0.35211	0.178485	0.0369137	0.095206	IFNGR1	interferon gamma receptor 1	3459
ENSG00000027847	217.848	-0.0162511	0.252952	0.942778	0.966125	B4GALT7	beta-1,4-galactosyltransferase 7	11285
ENSG00000027869	118.444	0.862506	0.288104	0.000854669	0.0041379	SH2D2A	SH2 domain containing 2A	9047
ENSG00000028116	1028.52	-0.408901	0.232527	0.0522783	0.124629	VRK2	VRK serine/threonine kinase 2	7444
ENSG00000028137	106.062	4.16626	0.649074	2.49501e-11	6.72337e-10	TNFRSF1B	TNF receptor superfamily member 1B	7133
ENSG00000028203	3450.6	0.0362483	0.15642	0.812006	0.883681	VEZT	vezatin, adherens junctions transmembrane protein	55591
ENSG00000028277	13.9484	2.62107	1.09928	0.00184626	0.00802189	POU2F2	POU class 2 homeobox 2	5452
ENSG00000028310	1592.8	0.016776	0.210729	0.927712	0.957309	BRD9	bromodomain containing 9	65980
ENSG00000028528	2261.86	-0.16498	0.160076	0.27921	0.436812	SNX1	sorting nexin 1	6642
ENSG00000028839	642.041	-0.0413084	0.169418	0.807377	0.880638	TBPL1	TATA-box binding protein like 1	9519
ENSG00000029153	6837.85	0.998601	0.225277	2.22983e-06	2.19578e-05	ARNTL2	aryl hydrocarbon receptor nuclear translocator like 2	56938
ENSG00000029363	4394.68	-0.0521948	0.156077	0.725214	0.825845	BCLAF1	BCL2 associated transcription factor 1	9774
ENSG00000029364	2427.4	0.390203	0.147306	0.00610753	0.0220679	SLC39A9	solute carrier family 39 member 9	55334
ENSG00000029534	105.506	0.127009	0.279441	0.612974	0.743324	ANK1	ankyrin 1	286
ENSG00000029639	306.726	0.0512851	0.181306	0.766116	0.853638	TFB1M	transcription factor B1, mitochondrial	51106
ENSG00000029725	4098.43	-0.750767	0.175058	7.34622e-06	6.4006e-05	RABEP1	rabaptin, RAB GTPase binding effector protein 1	9135
ENSG00000029993	1146.99	-1.45628	0.198538	3.15333e-14	1.45331e-12	HMGB3	high mobility group box 3	3149
ENSG00000030066	6358.95	-0.253271	0.179161	0.125388	0.244227	NUP160	nucleoporin 160	23279
ENSG00000030110	1164.87	0.689681	0.139078	2.68651e-07	3.28204e-06	BAK1	BCL2 antagonist/killer 1	578
ENSG00000030304	0.455755	0.0376349	0.598081	0.932378	NA	MUSK	muscle associated receptor tyrosine kinase	4593
ENSG00000030419	2344.07	0.764877	0.23543	0.000497267	0.00258779	IKZF2	IKAROS family zinc finger 2	22807
ENSG00000030582	1430.81	0.350331	0.241432	0.113625	0.226711	GRN	granulin precursor	2896
ENSG00000031003	2176.58	0.248649	0.178949	0.144877	0.272391	FAM13B	family with sequence similarity 13 member B	51306
ENSG00000031081	906.682	1.8302	0.169694	3.30564e-28	8.06764e-26	ARHGAP31	Rho GTPase activating protein 31	57514
ENSG00000031691	1568.28	0.486025	0.206096	0.0116502	0.0376711	CENPQ	centromere protein Q	55166
ENSG00000031698	8177.76	-0.717664	0.265165	0.00273538	0.0112221	SARS1	seryl-tRNA synthetase 1	6301
ENSG00000031823	732.579	-0.376229	0.168483	0.0195502	0.0574547	RANBP3	RAN binding protein 3	8498
ENSG00000032219	356.464	0.445298	0.176367	0.00814571	0.0280316	ARID4A	AT-rich interaction domain 4A	5926
ENSG00000032389	313.042	-0.265337	0.191536	0.139811	0.265586	EIPR1	EARP complex and GARP complex interacting protein 1	7260
ENSG00000032444	265.219	0.274733	0.258331	0.233082	0.384065	PNPLA6	patatin like phospholipase domain containing 6	10908
ENSG00000032742	262.461	-0.543734	0.24354	0.0138245	0.0432939	IFT88	intraflagellar transport 88	8100
ENSG00000033011	460.84	-1.03893	0.243602	4.07825e-06	3.79665e-05	ALG1	ALG1 chitobiosyldiphosphodolichol beta-mannosyltransferase	56052
ENSG00000033030	1493.7	-0.0539435	0.215159	0.781539	0.864454	ZCCHC8	zinc finger CCHC-type containing 8	55596
ENSG00000033050	434.478	-1.30394	0.259661	8.44569e-08	1.16051e-06	ABCF2	ATP binding cassette subfamily F member 2	10061
ENSG00000033100	372.304	0.245491	0.256154	0.287978	0.446749	CHPF2	chondroitin polymerizing factor 2	54480
ENSG00000033122	5.0736	0.184113	0.552488	0.503289	0.655973	LRRC7	leucine rich repeat containing 7	57554
ENSG00000033170	555.426	0.727807	0.167159	5.70282e-06	5.10969e-05	FUT8	fucosyltransferase 8	2530
ENSG00000033178	13309.2	0.789988	0.185122	7.45411e-06	6.48408e-05	UBA6	ubiquitin like modifier activating enzyme 6	55236
ENSG00000033327	240.248	0.554894	0.225296	0.00749307	0.026146	GAB2	GRB2 associated binding protein 2	9846
ENSG00000033627	683.169	0.366985	0.191162	0.0429734	0.107032	ATP6V0A1	ATPase H+ transporting V0 subunit a1	535
ENSG00000033800	1528.37	0.371041	0.168064	0.0202218	0.059097	PIAS1	protein inhibitor of activated STAT 1	8554
ENSG00000033867	3931.15	0.25019	0.164528	0.110794	0.222291	SLC4A7	solute carrier family 4 member 7	9497
ENSG00000034053	0.565931	-0.025423	0.594874	0.843982	NA	APBA2	amyloid beta precursor protein binding family A member 2	321
ENSG00000034152	577.265	1.565	0.321927	1.36476e-07	1.78399e-06	MAP2K3	mitogen-activated protein kinase kinase 3	5606
ENSG00000034510	68749.8	0.630296	0.218949	0.00197613	0.00848033	TMSB10	thymosin beta 10	9168
ENSG00000034533	178.383	-0.370499	0.224364	0.0729157	0.161417	ASTE1	asteroid homolog 1	28990
ENSG00000034677	3157.21	0.800096	0.201897	2.85955e-05	0.000212286	RNF19A	ring finger protein 19A, RBR E3 ubiquitin protein ligase	25897
ENSG00000034693	1301.22	0.724833	0.149002	4.96205e-07	5.72957e-06	PEX3	peroxisomal biogenesis factor 3	8504
ENSG00000034713	781.152	0.446212	0.215958	0.0265443	0.0734084	GABARAPL2	GABA type A receptor associated protein like 2	11345
ENSG00000035115	187.428	0.0885828	0.216679	0.664264	0.783266	SH3YL1	SH3 and SYLF domain containing 1	26751
ENSG00000035141	2446.83	-1.24215	0.140591	1.7232e-19	1.64485e-17	FAM136A	family with sequence similarity 136 member A	84908
ENSG00000035403	4114.94	0.379383	0.169297	0.0187034	0.0553983	VCL	vinculin	7414
ENSG00000035499	304.717	-0.39683	0.217333	0.0500552	0.120641	DEPDC1B	DEP domain containing 1B	55789
ENSG00000035664	210.816	0.153598	0.238961	0.484411	0.639469	DAPK2	death associated protein kinase 2	23604
ENSG00000035681	1838.19	-1.41618	0.128841	6.03679e-29	1.68379e-26	NSMAF	neutral sphingomyelinase activation associated factor	8439
ENSG00000035687	3578.02	-0.31973	0.170223	0.0493271	0.119261	ADSS2	adenylosuccinate synthase 2	159
ENSG00000035862	2254.35	0.736218	0.136287	3.29128e-08	4.91906e-07	TIMP2	TIMP metallopeptidase inhibitor 2	7077
ENSG00000035928	3379.54	-0.0322727	0.130467	0.813586	0.884683	RFC1	replication factor C subunit 1	5981
ENSG00000036054	1795.92	0.143392	0.115066	0.188981	0.329791	TBC1D23	TBC1 domain family member 23	55773
ENSG00000036257	761.11	0.381896	0.193391	0.0364507	0.0943535	CUL3	cullin 3	8452
ENSG00000036530	0.488018	0.0557191	0.59937	0.918196	NA	CYP46A1	cytochrome P450 family 46 subfamily A member 1	10858
ENSG00000036549	3090.42	-0.76263	0.202439	6.20282e-05	0.00042199	ZZZ3	zinc finger ZZ-type containing 3	26009
ENSG00000036672	5.54194	0.0294982	0.537855	0.902548	0.942518	USP2	ubiquitin specific peptidase 2	9099
ENSG00000037042	120.77	0.695126	0.22535	0.000912646	0.00436841	TUBG2	tubulin gamma 2	27175
ENSG00000037241	1256.16	0.045787	0.244662	0.843614	0.904106	RPL26L1	ribosomal protein L26 like 1	51121
ENSG00000037280	14.3453	2.77869	0.988871	0.000433448	0.00230311	FLT4	fms related receptor tyrosine kinase 4	2324
ENSG00000037474	3774.26	-0.314885	0.206847	0.101392	0.208065	NSUN2	NOP2/Sun RNA methyltransferase 2	54888
ENSG00000037637	1003.61	0.999994	0.148564	5.48561e-12	1.6547e-10	FBXO42	F-box protein 42	54455
ENSG00000037749	1799.82	0.245421	0.191696	0.178118	0.316282	MFAP3	microfibril associated protein 3	4238
ENSG00000037757	1150.37	-0.295288	0.211315	0.134076	0.257217	MRI1	methylthioribose-1-phosphate isomerase 1	84245
ENSG00000037897	269.955	-1.51815	0.275842	5.05131e-09	8.87056e-08	METTL1	methyltransferase like 1	4234
ENSG00000037965	15.3797	-0.177523	0.459941	0.565844	0.705441	HOXC8	homeobox C8	3224
ENSG00000038002	481.553	0.0502367	0.219337	0.804935	0.879194	AGA	aspartylglucosaminidase	175
ENSG00000038210	3344.25	0.47265	0.238173	0.0301442	0.0811287	PI4K2B	phosphatidylinositol 4-kinase type 2 beta	55300
ENSG00000038219	887.674	0.60757	0.1885	0.000676382	0.00338459	BOD1L1	biorientation of chromosomes in cell division 1 like 1	259282
ENSG00000038274	2572.75	-0.663135	0.177369	8.57006e-05	0.000562987	MAT2B	methionine adenosyltransferase 2B	27430
ENSG00000038295	912.897	0.162475	0.188113	0.364777	0.526535	TLL1	tolloid like 1	7092
ENSG00000038358	328.483	0.330945	0.244538	0.138108	0.26312	EDC4	enhancer of mRNA decapping 4	23644
ENSG00000038382	8663.62	0.725871	0.177958	2.0468e-05	0.000158812	TRIO	trio Rho guanine nucleotide exchange factor	7204
ENSG00000038427	7.27527	0.621511	0.813431	0.0923719	0.194003	VCAN	versican	1462
ENSG00000038532	225.359	0.704406	0.224438	0.000743043	0.00367112	CLEC16A	C-type lectin domain containing 16A	23274
ENSG00000038945	3.11859	-0.0992479	0.570307	0.630202	0.756532	MSR1	macrophage scavenger receptor 1	4481
ENSG00000039068	41.4309	2.03235	0.516745	9.41319e-06	8.00028e-05	CDH1	cadherin 1	999
ENSG00000039123	4164.08	-0.890016	0.174062	8.56748e-08	1.17574e-06	MTREX	Mtr4 exosome RNA helicase	23517
ENSG00000039139	160.522	0.0847352	0.254893	0.709244	0.815281	DNAH5	dynein axonemal heavy chain 5	1767
ENSG00000039319	3189.45	0.417548	0.159639	0.00624226	0.0224715	ZFYVE16	zinc finger FYVE-type containing 16	9765
ENSG00000039523	220.443	0.756025	0.354372	0.0111657	0.0364145	RIPOR1	RHO family interacting cell polarization regulator 1	79567
ENSG00000039560	1555.58	-0.0885179	0.189891	0.618407	0.74796	RAI14	retinoic acid induced 14	26064
ENSG00000039600	1.03602	0.0558468	0.599426	0.91653	NA	SOX30	SRY-box transcription factor 30	11063
ENSG00000039650	409.385	0.296076	0.279938	0.228841	0.379083	PNKP	polynucleotide kinase 3'-phosphatase	11284
ENSG00000040199	422.698	0.0115761	0.201163	0.941863	0.965789	PHLPP2	PH domain and leucine rich repeat protein phosphatase 2	23035
ENSG00000040275	1442.11	-0.112301	0.170253	0.49236	0.646239	SPDL1	spindle apparatus coiled-coil protein 1	54908
ENSG00000040341	1202.29	0.286988	0.154851	0.0551285	0.130009	STAU2	staufen double-stranded RNA binding protein 2	27067
ENSG00000040487	193.218	0.0900905	0.267569	0.710336	0.815845	SLC66A1	solute carrier family 66 member 1	54896
ENSG00000040531	131.862	0.520687	0.288437	0.0397232	0.100689	CTNS	cystinosin, lysosomal cystine transporter	1497
ENSG00000040608	20.8776	0.0402896	0.397262	0.897588	0.939586	RTN4R	reticulon 4 receptor	65078
ENSG00000040633	901.913	-0.765012	0.177947	6.30299e-06	5.57764e-05	PHF23	PHD finger protein 23	79142
ENSG00000040731	0.576792	0.0362927	0.599911	0.93684	NA	CDH10	cadherin 10	1008
ENSG00000040933	330.102	-0.107925	0.166294	0.505911	0.658193	INPP4A	inositol polyphosphate-4-phosphatase type I A	3631
ENSG00000041353	1485.57	0.505816	0.261025	0.031285	0.0836435	RAB27B	RAB27B, member RAS oncogene family	5874
ENSG00000041357	18122.2	-0.0499059	0.159493	0.743946	0.838153	PSMA4	proteasome 20S subunit alpha 4	5685
ENSG00000041515	64.517	0.560747	0.446506	0.0920934	0.193493	MYO16	myosin XVI	23026
ENSG00000041802	1961.57	-0.550564	0.120408	2.91883e-06	2.81363e-05	LSG1	large 60S subunit nuclear export GTPase 1	55341
ENSG00000041880	446.264	0.51821	0.200098	0.00577202	0.0210501	PARP3	poly(ADP-ribose) polymerase family member 3	10039
ENSG00000041982	102.781	1.09356	0.443904	0.00285935	0.0116484	TNC	tenascin C	3371
ENSG00000041988	114.109	-0.248444	0.364473	0.387637	0.549162	THAP3	THAP domain containing 3	90326
ENSG00000042088	453.037	-0.4155	0.185027	0.0176982	0.0530502	TDP1	tyrosyl-DNA phosphodiesterase 1	55775
ENSG00000042286	426.097	-0.0106049	0.241796	0.965726	0.9795	AIFM2	apoptosis inducing factor mitochondria associated 2	84883
ENSG00000042317	193.951	-0.574747	0.356338	0.0482029	0.117084	SPATA7	spermatogenesis associated 7	55812
ENSG00000042429	686.076	-0.518434	0.19237	0.00436631	0.016683	MED17	mediator complex subunit 17	9440
ENSG00000042445	1629.91	0.507354	0.14337	0.000244443	0.0014071	RETSAT	retinol saturase	54884
ENSG00000042493	3228.95	0.541666	0.262724	0.0200272	0.0586319	CAPG	capping actin protein, gelsolin like	822
ENSG00000042753	1199.13	-0.122186	0.185013	0.498766	0.65207	AP2S1	adaptor related protein complex 2 subunit sigma 1	1175
ENSG00000042832	16.0898	0.568273	0.732797	0.105009	0.213812	TG	thyroglobulin	7038
ENSG00000042980	7.85027	2.58993	1.62973	0.00511263	0.0190104	ADAM28	ADAM metallopeptidase domain 28	10863
ENSG00000043039	0.841236	0.073237	0.604425	0.423354	NA	BARX2	BARX homeobox 2	8538
ENSG00000043093	1822.13	0.0925954	0.170384	0.577545	0.715006	DCUN1D1	defective in cullin neddylation 1 domain containing 1	54165
ENSG00000043143	1335.9	0.10981	0.190095	0.540153	0.684777	JADE2	jade family PHD finger 2	23338
ENSG00000043355	121.996	-0.607922	0.25101	0.00777432	0.0269479	ZIC2	Zic family member 2	7546
ENSG00000043462	1.10537	-0.00874271	0.600682	0.83069	NA	LCP2	lymphocyte cytosolic protein 2	3937
ENSG00000043514	1532.85	-0.184291	0.179654	0.279325	0.436899	TRIT1	tRNA isopentenyltransferase 1	54802
ENSG00000043591	2.31598	0.0291143	0.563807	0.887808	NA	ADRB1	adrenoceptor beta 1	153
ENSG00000044012	2.23232	0.322411	0.700041	0.100013	NA	GUCA2B	guanylate cyclase activator 2B	2981
ENSG00000044090	152.466	0.575919	0.358378	0.0508527	0.122111	CUL7	cullin 7	9820
ENSG00000044115	10896.5	0.669746	0.092785	2.63155e-13	1.00745e-11	CTNNA1	catenin alpha 1	1495
ENSG00000044446	364.714	0.0543991	0.201648	0.7584	0.848209	PHKA2	phosphorylase kinase regulatory subunit alpha 2	5256
ENSG00000044459	1041.62	0.0941645	0.205237	0.633684	0.759212	CNTLN	centlein	54875
ENSG00000044524	289.006	2.66103	0.342658	3.34165e-16	2.07424e-14	EPHA3	EPH receptor A3	2042
ENSG00000044574	10155.5	0.26853	0.22709	0.20154	0.345504	HSPA5	heat shock protein family A (Hsp70) member 5	3309
ENSG00000046604	2773.46	0.514104	0.166006	0.00123514	0.00566983	DSG2	desmoglein 2	1829
ENSG00000046647	144.444	-0.215748	0.223911	0.297721	0.45653	GEMIN8	gem nuclear organelle associated protein 8	54960
ENSG00000046651	1634.45	0.653933	0.171618	6.58765e-05	0.000444496	OFD1	OFD1 centriole and centriolar satellite protein	8481
ENSG00000046653	12.8805	-0.594478	0.632971	0.102415	0.209622	GPM6B	glycoprotein M6B	2824
ENSG00000046774	3.90553	-0.215042	0.59189	0.363952	0.525698	MAGEC2	MAGE family member C2	51438
ENSG00000047056	246.959	0.354044	0.190462	0.0488648	0.118357	WDR37	WD repeat domain 37	22884
ENSG00000047188	1904.07	-0.621153	0.183094	0.000341434	0.00187352	YTHDC2	YTH domain containing 2	64848
ENSG00000047230	794.912	-0.931874	0.184278	1.04069e-07	1.39955e-06	CTPS2	CTP synthase 2	56474
ENSG00000047249	463.732	-0.244552	0.181193	0.153347	0.284089	ATP6V1H	ATPase H+ transporting V1 subunit H	51606
ENSG00000047315	4567.29	-0.0826189	0.14032	0.555957	0.697815	POLR2B	RNA polymerase II subunit B	5431
ENSG00000047346	489.56	0.967943	0.290396	0.000215716	0.00126549	FAM214A	family with sequence similarity 214 member A	56204
ENSG00000047365	1619.03	0.18464	0.190746	0.319056	0.479959	ARAP2	ArfGAP with RhoGAP domain, ankyrin repeat and PH domain 2	116984
ENSG00000047410	4557.64	0.490707	0.204413	0.0102618	0.0339441	TPR	translocated promoter region, nuclear basket protein	7175
ENSG00000047457	162.767	0.575283	0.401831	0.0684827	0.153817	CP	ceruloplasmin	1356
ENSG00000047578	429.858	0.894258	0.20779	5.29527e-06	4.78508e-05	KATNIP	katanin interacting protein	23247
ENSG00000047579	115.213	-0.0670581	0.257083	0.767413	0.85433	DTNBP1	dystrobrevin binding protein 1	84062
ENSG00000047597	239.491	-0.12386	0.218726	0.542987	0.686806	XK	X-linked Kx blood group	7504
ENSG00000047617	12.963	-0.150529	0.520614	0.596634	0.73047	ANO2	anoctamin 2	57101
ENSG00000047621	815.167	0.356219	0.175854	0.0332651	0.0879411	C12orf4	chromosome 12 open reading frame 4	57102
ENSG00000047634	1426.15	-0.0780285	0.228514	0.708454	0.814707	SCML1	Scm polycomb group protein like 1	6322
ENSG00000047644	669.887	-0.132068	0.174165	0.419903	0.580287	WWC3	WWC family member 3	55841
ENSG00000047648	12.7736	0.192117	0.483744	0.534033	0.680584	ARHGAP6	Rho GTPase activating protein 6	395
ENSG00000047662	0.92924	-0.0509966	0.591804	0.669363	NA	FAM184B	family with sequence similarity 184 member B	27146
ENSG00000047849	5322.96	0.142272	0.164418	0.374747	0.536634	MAP4	microtubule associated protein 4	4134
ENSG00000047932	1558.13	-0.73277	0.177234	1.44411e-05	0.000116379	GOPC	golgi associated PDZ and coiled-coil motif containing	57120
ENSG00000047936	26.9284	0.0256169	0.393251	0.932948	0.960727	ROS1	ROS proto-oncogene 1, receptor tyrosine kinase	6098
ENSG00000048028	802.058	0.089981	0.16297	0.566042	0.705524	USP28	ubiquitin specific peptidase 28	57646
ENSG00000048052	120.607	1.55892	0.474929	0.000110105	0.000698099	HDAC9	histone deacetylase 9	9734
ENSG00000048140	424.2	-0.180916	0.191518	0.317734	0.47854	TSPAN17	tetraspanin 17	26262
ENSG00000048162	966.011	-2.41331	0.230087	6.85674e-27	1.41598e-24	NOP16	NOP16 nucleolar protein	51491
ENSG00000048342	288.471	-1.702	0.223933	4.28059e-15	2.22601e-13	CC2D2A	coiled-coil and C2 domain containing 2A	57545
ENSG00000048392	878.235	0.750656	0.199307	6.80149e-05	0.000457344	RRM2B	ribonucleotide reductase regulatory TP53 inducible subunit M2B	50484
ENSG00000048405	879.852	0.521601	0.216348	0.00948971	0.0318404	ZNF800	zinc finger protein 800	168850
ENSG00000048462	1.42833	0.0408133	0.601827	0.73206	NA	TNFRSF17	TNF receptor superfamily member 17	608
ENSG00000048471	376.788	1.88087	0.1717	1.25105e-28	3.35859e-26	SNX29	sorting nexin 29	92017
ENSG00000048544	2561.88	-1.05179	0.163836	3.55727e-11	9.37418e-10	MRPS10	mitochondrial ribosomal protein S10	55173
ENSG00000048649	948.221	0.24264	0.171838	0.148631	0.277699	RSF1	remodeling and spacing factor 1	51773
ENSG00000048707	1325.59	0.418491	0.182289	0.0156173	0.0480189	VPS13D	vacuolar protein sorting 13 homolog D	55187
ENSG00000048740	242.762	1.9547	0.26033	5.05284e-15	2.60865e-13	CELF2	CUGBP Elav-like family member 2	10659
ENSG00000048828	5659.32	-0.197121	0.206434	0.306521	0.466296	FAM120A	family with sequence similarity 120A	23196
ENSG00000048991	710.972	-0.160769	0.193429	0.382494	0.544353	R3HDM1	R3H domain containing 1	23518
ENSG00000049089	1.64837	0.113586	0.592603	0.468091	NA	COL9A2	collagen type IX alpha 2 chain	1298
ENSG00000049130	853.482	1.44807	0.235877	1.28451e-10	3.09623e-09	KITLG	KIT ligand	4254
ENSG00000049167	746.508	-0.322588	0.144994	0.0212345	0.0614213	ERCC8	ERCC excision repair 8, CSA ubiquitin ligase complex subunit	1161
ENSG00000049192	1813.33	0.556595	0.204954	0.00360698	0.0141518	ADAMTS6	ADAM metallopeptidase with thrombospondin type 1 motif 6	11174
ENSG00000049239	207.153	0.873425	0.267596	0.000345729	0.00189358	H6PD	hexose-6-phosphate dehydrogenase/glucose 1-dehydrogenase	9563
ENSG00000049245	1792.88	0.610322	0.164082	0.000108104	0.000688487	VAMP3	vesicle associated membrane protein 3	9341
ENSG00000049246	407.802	-1.55417	0.248265	5.07298e-11	1.28785e-09	PER3	period circadian regulator 3	8863
ENSG00000049247	1.16568	-0.00423497	0.601118	0.901362	NA	UTS2	urotensin 2	10911
ENSG00000049249	418.905	1.5631	1.04106	0.0073702	0.0257801	TNFRSF9	TNF receptor superfamily member 9	3604
ENSG00000049283	2.0807	0.145973	0.594387	0.419544	NA	EPN3	epsin 3	55040
ENSG00000049323	670.492	1.06051	0.233072	1.20895e-06	1.27527e-05	LTBP1	latent transforming growth factor beta binding protein 1	4052
ENSG00000049449	2924.61	-0.588922	0.191733	0.00113432	0.00527196	RCN1	reticulocalbin 1	5954
ENSG00000049540	0.393612	-0.00837644	0.600964	0.8976	NA	ELN	elastin	2006
ENSG00000049541	1357.73	0.0405341	0.149879	0.781103	0.864105	RFC2	replication factor C subunit 2	5982
ENSG00000049618	1283.53	-0.23296	0.163054	0.138395	0.263503	ARID1B	AT-rich interaction domain 1B	57492
ENSG00000049656	2532.22	-0.410236	0.160057	0.00761956	0.026527	CLPTM1L	CLPTM1 like	81037
ENSG00000049759	3475.78	0.541991	0.255547	0.0184102	0.0546957	NEDD4L	NEDD4 like E3 ubiquitin protein ligase	23327
ENSG00000049768	1.38418	0.141874	0.617328	0.351482	NA	FOXP3	forkhead box P3	50943
ENSG00000049769	11.6162	0.237018	0.49892	0.443064	0.601345	PPP1R3F	protein phosphatase 1 regulatory subunit 3F	89801
ENSG00000049860	4522.05	-0.217273	0.173591	0.183728	0.323304	HEXB	hexosaminidase subunit beta	3074
ENSG00000049883	808.932	-1.34027	0.205106	9.61236e-12	2.79357e-10	PTCD2	pentatricopeptide repeat domain 2	79810
ENSG00000050130	1650.36	-0.0994001	0.167032	0.546261	0.689836	JKAMP	JNK1/MAPK8 associated membrane protein	51528
ENSG00000050165	552.839	0.140899	0.195517	0.446772	0.604811	DKK3	dickkopf WNT signaling pathway inhibitor 3	27122
ENSG00000050327	143.402	-0.429473	0.277089	0.0826069	0.178163	ARHGEF5	Rho guanine nucleotide exchange factor 5	7984
ENSG00000050344	506.302	-1.12939	0.280071	1.10491e-05	9.20487e-05	NFE2L3	nuclear factor, erythroid 2 like 3	9603
ENSG00000050393	661.745	-0.24344	0.141323	0.0761272	0.167245	MCUR1	mitochondrial calcium uniporter regulator 1	63933
ENSG00000050405	526.882	0.196515	0.191307	0.2759	0.43315	LIMA1	LIM domain and actin binding 1	51474
ENSG00000050426	883.207	-0.526607	0.167991	0.00104966	0.00493724	LETMD1	LETM1 domain containing 1	25875
ENSG00000050438	1.61233	0.0893332	0.588606	0.636508	NA	SLC4A8	solute carrier family 4 member 8	9498
ENSG00000050555	51.4325	-0.315463	0.368703	0.28672	0.445223	LAMC3	laminin subunit gamma 3	10319
ENSG00000050628	1.74507	0.165642	0.623627	0.27367	NA	PTGER3	prostaglandin E receptor 3	5733
ENSG00000050730	5.70832	0.584389	1.0435	0.0152851	0.0471596	TNIP3	TNFAIP3 interacting protein 3	79931
ENSG00000050748	852.885	0.19131	0.155764	0.205027	0.349696	MAPK9	mitogen-activated protein kinase 9	5601
ENSG00000050820	383.231	0.72092	0.227974	0.000683991	0.0034163	BCAR1	BCAR1 scaffold protein, Cas family member	9564
ENSG00000051009	250.95	0.299006	0.236431	0.168229	0.304013	FHIP1B	FHF complex subunit HOOK interacting protein 1B	84067
ENSG00000051108	4012.91	0.461011	0.303104	0.0802622	0.174332	HERPUD1	homocysteine inducible ER protein with ubiquitin like domain 1	9709
ENSG00000051128	88.6414	0.0199936	0.26979	0.94396	0.96677	HOMER3	homer scaffold protein 3	9454
ENSG00000051180	361.126	-0.0808716	0.22376	0.698053	0.807284	RAD51	RAD51 recombinase	5888
ENSG00000051341	886.421	0.341243	0.19872	0.0671886	0.151529	POLQ	DNA polymerase theta	10721
ENSG00000051382	369.121	0.589701	0.185652	0.000805102	0.00393429	PIK3CB	phosphatidylinositol-4,5-bisphosphate 3-kinase catalytic subunit beta	5291
ENSG00000051523	499.665	0.836485	0.293655	0.00144563	0.00649809	CYBA	cytochrome b-245 alpha chain	1535
ENSG00000051596	217.85	-0.478907	0.251524	0.0349615	0.091469	THOC3	THO complex 3	84321
ENSG00000051620	273.97	-0.256558	0.207758	0.184185	0.323926	HEBP2	heme binding protein 2	23593
ENSG00000051825	1214.9	-0.105391	0.199487	0.581939	0.718294	MPHOSPH9	M-phase phosphoprotein 9	10198
ENSG00000052126	1454.61	-0.265837	0.189431	0.135694	0.259719	PLEKHA5	pleckstrin homology domain containing A5	54477
ENSG00000052344	2.12074	-0.408471	0.783953	0.0366704	NA	PRSS8	serine protease 8	5652
ENSG00000052723	1666.41	0.0110125	0.175531	0.943007	0.966267	SIKE1	suppressor of IKBKE 1	80143
ENSG00000052749	313.94	-1.13376	0.222421	8.05351e-08	1.11098e-06	RRP12	ribosomal RNA processing 12 homolog	23223
ENSG00000052795	246.947	1.42448	0.214339	5.39199e-12	1.63565e-10	FNIP2	folliculin interacting protein 2	57600
ENSG00000052802	3139.67	-0.127004	0.283195	0.590747	0.725704	MSMO1	methylsterol monooxygenase 1	6307
ENSG00000052841	2174.13	0.0271672	0.185983	0.886679	0.932713	TTC17	tetratricopeptide repeat domain 17	55761
ENSG00000052850	12.1594	-0.89775	0.936204	0.0428224	0.106768	ALX4	ALX homeobox 4	60529
ENSG00000053108	1248.88	-0.340288	0.288715	0.176104	0.313849	FSTL4	follistatin like 4	23105
ENSG00000053254	980.598	-0.0948013	0.156596	0.535056	0.681214	FOXN3	forkhead box N3	1112
ENSG00000053371	647.879	0.234413	0.21372	0.241105	0.393781	AKR7A2	aldo-keto reductase family 7 member A2	8574
ENSG00000053372	4018	-1.90103	0.188276	5.82759e-25	9.62762e-23	MRTO4	MRT4 homolog, ribosome maturation factor	51154
ENSG00000053501	641.032	-0.175134	0.205739	0.365085	0.526838	USE1	unconventional SNARE in the ER 1	55850
ENSG00000053524	76.1465	0.934284	0.312036	0.000812669	0.00396405	MCF2L2	MCF.2 cell line derived transforming sequence-like 2	23101
ENSG00000053747	378.565	0.457858	0.229784	0.030795	0.0825493	LAMA3	laminin subunit alpha 3	3909
ENSG00000053770	825.81	0.137044	0.153576	0.319228	0.480116	AP5M1	adaptor related protein complex 5 subunit mu 1	55745
ENSG00000053900	533.784	0.0626757	0.150825	0.675702	0.792226	ANAPC4	anaphase promoting complex subunit 4	29945
ENSG00000053918	9.38895	0.250704	0.571014	0.36641	0.528112	KCNQ1	potassium voltage-gated channel subfamily Q member 1	3784
ENSG00000054116	1817.91	-0.960484	0.256551	4.80019e-05	0.000336688	TRAPPC3	trafficking protein particle complex subunit 3	27095
ENSG00000054118	3797.49	-0.258282	0.14555	0.0669815	0.151252	THRAP3	thyroid hormone receptor associated protein 3	9967
ENSG00000054148	550.183	0.402864	0.344665	0.157054	0.28926	PHPT1	phosphohistidine phosphatase 1	29085
ENSG00000054179	1.67441	0.230182	0.645281	0.205776	NA	ENTPD2	ectonucleoside triphosphate diphosphohydrolase 2	954
ENSG00000054219	23.7546	0.143333	0.400725	0.629321	0.755766	LY75	lymphocyte antigen 75	4065
ENSG00000054267	1212.97	1.10526	0.247661	1.77168e-06	1.79652e-05	ARID4B	AT-rich interaction domain 4B	51742
ENSG00000054277	361.186	-1.51377	0.240065	3.81561e-11	9.96934e-10	OPN3	opsin 3	23596
ENSG00000054282	981.466	0.321594	0.175165	0.0544255	0.128733	SDCCAG8	SHH signaling and ciliogenesis regulator SDCCAG8	10806
ENSG00000054356	6.6233	1.17033	1.06878	0.024524	0.0688951	PTPRN	protein tyrosine phosphatase receptor type N	5798
ENSG00000054392	123.876	-1.03437	0.429611	0.00283764	0.0115797	HHAT	hedgehog acyltransferase	55733
ENSG00000054523	1414.82	0.794078	0.160382	2.67178e-07	3.2659e-06	KIF1B	kinesin family member 1B	23095
ENSG00000054598	1849.71	-0.0702953	0.195373	0.700724	0.809621	FOXC1	forkhead box C1	2296
ENSG00000054611	291.554	0.513699	0.197383	0.0059523	0.0215942	TBC1D22A	TBC1 domain family member 22A	25771
ENSG00000054654	5242.55	0.992564	0.203734	2.85398e-07	3.47674e-06	SYNE2	spectrin repeat containing nuclear envelope protein 2	23224
ENSG00000054690	232.09	1.13862	0.188995	4.1018e-10	8.99841e-09	PLEKHH1	pleckstrin homology, MyTH4 and FERM domain containing H1	57475
ENSG00000054793	1256.72	0.612159	0.200714	0.00112661	0.00524066	ATP9A	ATPase phospholipid transporting 9A (putative)	10079
ENSG00000054938	40.8175	0.17385	0.433838	0.574904	0.712872	CHRDL2	chordin like 2	25884
ENSG00000054965	661.501	0.44491	0.16565	0.00522669	0.0193561	FAM168A	family with sequence similarity 168 member A	23201
ENSG00000054967	434.583	1.44129	0.273752	1.95729e-08	3.02423e-07	RELT	RELT TNF receptor	84957
ENSG00000054983	112.705	-0.344974	0.265585	0.144733	0.272167	GALC	galactosylceramidase	2581
ENSG00000055044	6701.6	-1.20395	0.162046	2.15333e-14	1.0323e-12	NOP58	NOP58 ribonucleoprotein	51602
ENSG00000055070	4780.19	-0.199622	0.120633	0.0885611	0.188059	SZRD1	SUZ RNA binding domain containing 1	26099
ENSG00000055130	1299.49	-0.136019	0.151568	0.352193	0.514352	CUL1	cullin 1	8454
ENSG00000055147	545.795	0.0979687	0.176891	0.582346	0.718671	FAM114A2	family with sequence similarity 114 member A2	10827
ENSG00000055163	42.475	0.128389	0.337423	0.649246	0.771743	CYFIP2	cytoplasmic FMR1 interacting protein 2	26999
ENSG00000055208	1860.32	0.242185	0.198722	0.198047	0.341149	TAB2	TGF-beta activated kinase 1 (MAP3K7) binding protein 2	23118
ENSG00000055211	1112.41	0.0661796	0.169259	0.685816	0.798204	GINM1	glycoprotein integral membrane 1	116254
ENSG00000055332	11904.8	-0.298709	0.200279	0.110489	0.221774	EIF2AK2	eukaryotic translation initiation factor 2 alpha kinase 2	5610
ENSG00000055483	819.736	-0.0741507	0.227408	0.722829	0.824138	USP36	ubiquitin specific peptidase 36	57602
ENSG00000055609	2521.06	1.46481	0.180726	7.43572e-17	5.11849e-15	KMT2C	lysine methyltransferase 2C	58508
ENSG00000055732	173.25	0.863196	0.307555	0.00156332	0.00695866	MCOLN3	mucolipin TRP cation channel 3	55283
ENSG00000055813	9.87265	0.685104	0.829976	0.0898493	0.190099	CCDC85A	coiled-coil domain containing 85A	114800
ENSG00000055917	2561.12	-0.0202586	0.172445	0.91191	0.94765	PUM2	pumilio RNA binding family member 2	23369
ENSG00000055950	461.796	-0.851028	0.197919	5.80714e-06	5.19018e-05	MRPL43	mitochondrial ribosomal protein L43	84545
ENSG00000055955	6.36064	0.197252	0.541936	0.470026	0.626342	ITIH4	inter-alpha-trypsin inhibitor heavy chain 4	3700
ENSG00000056050	1197.09	-0.689602	0.230792	0.000937517	0.00447744	HPF1	histone PARylation factor 1	54969
ENSG00000056097	6238.04	-0.328968	0.123392	0.00632257	0.0227187	ZFR	zinc finger RNA binding protein	51663
ENSG00000056277	1037.98	0.492422	0.179256	0.00389462	0.0151532	ZNF280C	zinc finger protein 280C	55609
ENSG00000056558	690.639	2.62623	0.594028	5.61594e-07	6.40199e-06	TRAF1	TNF receptor associated factor 1	7185
ENSG00000056586	5262.64	0.134214	0.178869	0.444808	0.602951	RC3H2	ring finger and CCCH-type domains 2	54542
ENSG00000056736	78.5125	-0.982462	0.314207	0.00044243	0.00234619	IL17RB	interleukin 17 receptor B	55540
ENSG00000056972	1393.57	0.756813	0.155251	4.16365e-07	4.91064e-06	TRAF3IP2	TRAF3 interacting protein 2	10758
ENSG00000056998	6.21209	0.0557337	0.500701	0.849861	0.90849	GYG2	glycogenin 2	8908
ENSG00000057019	6477.07	0.183937	0.215768	0.367578	0.529297	DCBLD2	discoidin, CUB and LCCL domain containing 2	131566
ENSG00000057149	11.6496	3.0365	1.44904	0.00160143	0.00710179	SERPINB3	serpin family B member 3	6317
ENSG00000057252	1473.89	-0.57878	0.184754	0.000901488	0.00432507	SOAT1	sterol O-acyltransferase 1	6646
ENSG00000057294	915.511	0.798578	0.27262	0.00122734	0.00563842	PKP2	plakophilin 2	5318
ENSG00000057468	2.28108	0.150673	0.602896	0.384372	NA	MSH4	mutS homolog 4	4438
ENSG00000057608	14658.2	-0.125935	0.183899	0.436103	0.595094	GDI2	GDP dissociation inhibitor 2	2665
ENSG00000057657	750.123	2.37111	0.271894	8.94905e-20	8.81646e-18	PRDM1	PR/SET domain 1	639
ENSG00000057663	1491.71	0.0290993	0.195438	0.856949	0.913124	ATG5	autophagy related 5	9474
ENSG00000057704	104.776	2.39989	0.338946	1.64736e-13	6.65046e-12	TMCC3	transmembrane and coiled-coil domain family 3	57458
ENSG00000057757	1773.33	0.00875048	0.177103	0.957869	0.974682	PITHD1	PITH domain containing 1	57095
ENSG00000057935	597.465	-0.263055	0.210321	0.175171	0.312445	MTA3	metastasis associated 1 family member 3	57504
ENSG00000058056	681.728	-0.919963	0.228225	1.39766e-05	0.000112806	USP13	ubiquitin specific peptidase 13	8975
ENSG00000058063	2405.33	0.585517	0.172015	0.000384567	0.00206846	ATP11B	ATPase phospholipid transporting 11B (putative)	23200
ENSG00000058085	994.157	1.97596	0.28095	1.89381e-13	7.53211e-12	LAMC2	laminin subunit gamma 2	3918
ENSG00000058091	996.432	-0.108028	0.182393	0.535416	0.681412	CDK14	cyclin dependent kinase 14	5218
ENSG00000058262	5529.2	0.277042	0.17674	0.104147	0.212519	SEC61A1	SEC61 translocon subunit alpha 1	29927
ENSG00000058272	7805.51	0.299311	0.185315	0.0850194	0.182123	PPP1R12A	protein phosphatase 1 regulatory subunit 12A	4659
ENSG00000058335	1.9471	0.242665	0.650516	0.176645	NA	RASGRF1	Ras protein specific guanine nucleotide releasing factor 1	5923
ENSG00000058404	2.45832	0.159719	0.581582	0.464199	NA	CAMK2B	calcium/calmodulin dependent protein kinase II beta	816
ENSG00000058453	33.7644	-0.439672	0.378592	0.146906	0.275074	CROCC	ciliary rootlet coiled-coil, rootletin	9696
ENSG00000058600	985.782	-1.83955	0.170594	4.03247e-28	9.62282e-26	POLR3E	RNA polymerase III subunit E	55718
ENSG00000058668	5260.54	2.24175	0.166515	1.91173e-42	3.12375e-39	ATP2B4	ATPase plasma membrane Ca2+ transporting 4	493
ENSG00000058673	87.0584	-0.397065	0.370044	0.18716	0.327572	ZC3H11A	zinc finger CCCH-type containing 11A	9877
ENSG00000058729	1210.24	-0.352067	0.159177	0.0211131	0.0611692	RIOK2	RIO kinase 2	55781
ENSG00000058799	1208.67	0.0985321	0.161004	0.528838	0.676738	YIPF1	Yip1 domain family member 1	54432
ENSG00000058804	4893.3	-0.502641	0.185127	0.00412343	0.0158915	NDC1	NDC1 transmembrane nucleoporin	55706
ENSG00000058866	6.50014	2.98407	1.73094	0.00323293	0.0129468	DGKG	diacylglycerol kinase gamma	1608
ENSG00000059122	91.9899	0.213702	0.304602	0.416888	0.577854	FLYWCH1	FLYWCH-type zinc finger 1	84256
ENSG00000059145	195.515	0.734921	0.257155	0.00170015	0.00748516	UNKL	unk like zinc finger	64718
ENSG00000059377	69.4446	-0.228666	0.296976	0.379227	0.541011	TBXAS1	thromboxane A synthase 1	6916
ENSG00000059378	2744.22	-0.0623027	0.174427	0.707495	0.813996	PARP12	poly(ADP-ribose) polymerase family member 12	64761
ENSG00000059573	2299.56	-0.395133	0.165226	0.0124571	0.0397831	ALDH18A1	aldehyde dehydrogenase 18 family member A1	5832
ENSG00000059588	809.051	0.0425342	0.148161	0.799455	0.875345	TARBP1	TAR (HIV-1) RNA binding protein 1	6894
ENSG00000059691	520.888	-0.431218	0.22724	0.0393587	0.099989	GATB	glutamyl-tRNA amidotransferase subunit B	5188
ENSG00000059728	8298.44	1.70841	0.271894	2.93851e-11	7.83979e-10	MXD1	MAX dimerization protein 1	4084
ENSG00000059758	3159.11	0.321097	0.199915	0.0889354	0.188667	CDK17	cyclin dependent kinase 17	5128
ENSG00000059769	639.944	0.491447	0.184782	0.00504338	0.0188017	DNAJC25	DnaJ heat shock protein family (Hsp40) member C25	548645
ENSG00000059804	1951.63	0.265336	0.262738	0.260978	0.416637	SLC2A3	solute carrier family 2 member 3	6515
ENSG00000059915	2.85385	-0.0319046	0.535074	0.892563	0.936334	PSD	pleckstrin and Sec7 domain containing	5662
ENSG00000060069	127.741	1.36865	0.356417	1.95912e-05	0.000152615	CTDP1	CTD phosphatase subunit 1	9150
ENSG00000060138	4474.74	0.341713	0.150438	0.0219517	0.063029	YBX3	Y-box binding protein 3	8531
ENSG00000060140	204.004	2.32699	0.335512	2.81265e-13	1.07087e-11	STYK1	serine/threonine/tyrosine kinase 1	55359
ENSG00000060237	5192.35	0.588454	0.216537	0.00348823	0.0137791	WNK1	WNK lysine deficient protein kinase 1	65125
ENSG00000060303	0.404698	0.00415097	0.59386	0.864625	NA	RPS17P5	ribosomal protein S17 pseudogene 5	442216
ENSG00000060339	3209.94	-0.514478	0.180891	0.00254401	0.010558	CCAR1	cell division cycle and apoptosis regulator 1	55749
ENSG00000060491	406.528	0.30606	0.256675	0.18712	0.327528	OGFR	opioid growth factor receptor	11054
ENSG00000060558	51.609	1.4425	0.463119	0.000279095	0.0015745	GNA15	G protein subunit alpha 15	2769
ENSG00000060642	299.56	0.407011	0.233373	0.0582998	0.135952	PIGV	phosphatidylinositol glycan anchor biosynthesis class V	55650
ENSG00000060656	433.606	0.255039	0.198334	0.17248	0.309341	PTPRU	protein tyrosine phosphatase receptor type U	10076
ENSG00000060688	2491.79	-0.433979	0.167458	0.00671608	0.023881	SNRNP40	small nuclear ribonucleoprotein U5 subunit 40	9410
ENSG00000060718	2.40852	0.222712	0.63948	0.265746	NA	COL11A1	collagen type XI alpha 1 chain	1301
ENSG00000060749	2225.55	0.16796	0.216303	0.408854	0.570081	QSER1	glutamine and serine rich 1	79832
ENSG00000060762	503.044	0.354542	0.177646	0.0361577	0.0938212	MPC1	mitochondrial pyruvate carrier 1	51660
ENSG00000060971	644.442	0.709704	0.243952	0.0015152	0.00677112	ACAA1	acetyl-CoA acyltransferase 1	30
ENSG00000060982	8961.2	-2.35035	0.191598	1.36776e-35	7.16472e-33	BCAT1	branched chain amino acid transaminase 1	586
ENSG00000061273	575.309	-0.325574	0.177428	0.0537905	0.127538	HDAC7	histone deacetylase 7	51564
ENSG00000061455	72.9739	-0.0598931	0.303642	0.812134	0.883707	PRDM6	PR/SET domain 6	93166
ENSG00000061656	35.48	2.47694	0.650933	9.84669e-06	8.31933e-05	SPAG4	sperm associated antigen 4	6676
ENSG00000061676	3189	0.104344	0.151246	0.448083	0.606012	NCKAP1	NCK associated protein 1	10787
ENSG00000061794	2666.65	-0.958295	0.202087	5.55916e-07	6.34063e-06	MRPS35	mitochondrial ribosomal protein S35	60488
ENSG00000061936	497.528	-0.15209	0.178702	0.374115	0.536058	SFSWAP	splicing factor SWAP	6433
ENSG00000061938	177.947	0.43015	0.289614	0.0909712	0.191849	TNK2	tyrosine kinase non receptor 2	10188
ENSG00000061987	926.332	0.28885	0.178732	0.0905935	0.191353	MON2	MON2 homolog, regulator of endosome-to-Golgi trafficking	23041
ENSG00000062038	55.1952	1.18242	0.433655	0.000976174	0.00463731	CDH3	cadherin 3	1001
ENSG00000062194	6353.56	0.223051	0.142465	0.108481	0.219127	GPBP1	GC-rich promoter binding protein 1	65056
ENSG00000062282	27.3826	-0.96421	0.549994	0.015911	0.0487059	DGAT2	diacylglycerol O-acyltransferase 2	84649
ENSG00000062370	227.615	-0.827268	0.249224	0.000279754	0.0015778	ZNF112	zinc finger protein 112	7771
ENSG00000062485	2679.11	-0.721782	0.157331	1.95239e-06	1.95303e-05	CS	citrate synthase	1431
ENSG00000062524	1.04287	0.0857307	0.603679	0.593063	NA	LTK	leukocyte receptor tyrosine kinase	4058
ENSG00000062582	28.2884	0.365695	0.430267	0.252668	0.406879	MRPS24	mitochondrial ribosomal protein S24	64951
ENSG00000062598	493.152	0.082189	0.182964	0.637713	0.76243	ELMO2	engulfment and cell motility 2	63916
ENSG00000062650	2656.92	0.0762802	0.149121	0.590376	0.725331	WAPL	WAPL cohesin release factor	23063
ENSG00000062716	47762	-0.279698	0.222184	0.17182	0.308492	VMP1	vacuole membrane protein 1	81671
ENSG00000062725	1572.94	0.449364	0.140117	0.000958459	0.00456236	APPBP2	amyloid beta precursor protein binding protein 2	10513
ENSG00000062822	320.657	-0.123312	0.253947	0.589319	0.72452	POLD1	DNA polymerase delta 1, catalytic subunit	5424
ENSG00000063046	12695.8	-0.8448	0.162802	7.33723e-08	1.02324e-06	EIF4B	eukaryotic translation initiation factor 4B	1975
ENSG00000063127	6.77206	0.192635	0.542249	0.490017	0.644148	SLC6A16	solute carrier family 6 member 16	28968
ENSG00000063169	83.8148	0.418117	0.369133	0.160861	0.294228	BICRA	BRD4 interacting chromatin remodeling complex associated protein	29998
ENSG00000063176	174.93	0.767003	0.332813	0.00746312	0.0260584	SPHK2	sphingosine kinase 2	56848
ENSG00000063177	8997.01	-0.197009	0.21667	0.327547	0.488931	RPL18	ribosomal protein L18	6141
ENSG00000063180	329.089	-0.395016	0.266459	0.0992926	0.204737	CA11	carbonic anhydrase 11	770
ENSG00000063241	79.1254	-1.43374	0.399922	4.40958e-05	0.000313888	ISOC2	isochorismatase domain containing 2	79763
ENSG00000063244	2949.81	-0.428966	0.214727	0.0316925	0.0845121	U2AF2	U2 small nuclear RNA auxiliary factor 2	11338
ENSG00000063245	629.454	0.643745	0.24414	0.00407113	0.0157287	EPN1	epsin 1	29924
ENSG00000063322	1187.01	0.70555	0.1688	1.17835e-05	9.72611e-05	MED29	mediator complex subunit 29	55588
ENSG00000063438	40.1375	0.132269	0.390849	0.655651	0.776177	AHRR	aryl-hydrocarbon receptor repressor	57491
ENSG00000063515	0.475157	0.0499257	0.599653	0.926919	NA	GSC2	goosecoid homeobox 2	2928
ENSG00000063587	301.246	-0.238793	0.203979	0.209952	0.355806	ZNF275	zinc finger protein 275	10838
ENSG00000063601	783.547	-0.0415772	0.136845	0.749732	0.842154	MTMR1	myotubularin related protein 1	8776
ENSG00000063660	573.426	0.384398	0.255485	0.108616	0.219243	GPC1	glypican 1	2817
ENSG00000063761	54.1919	-0.860496	0.363126	0.00531809	0.0196248	ADCK1	aarF domain containing kinase 1	57143
ENSG00000063854	189.358	0.46286	0.284837	0.0678459	0.152691	HAGH	hydroxyacylglutathione hydrolase	3029
ENSG00000063978	2895.95	0.363623	0.122394	0.00226182	0.00953802	RNF4	ring finger protein 4	6047
ENSG00000064012	3171.14	-0.0964855	0.215573	0.633779	0.759283	CASP8	caspase 8	841
ENSG00000064042	6633.73	-0.325101	0.130339	0.0104103	0.034339	LIMCH1	LIM and calponin homology domains 1	22998
ENSG00000064102	4442.93	0.382588	0.177028	0.0236601	0.0668265	INTS13	integrator complex subunit 13	55726
ENSG00000064115	2276.28	-0.326688	0.15319	0.0271997	0.0748265	TM7SF3	transmembrane 7 superfamily member 3	51768
ENSG00000064195	14.9767	2.53423	0.981933	0.000925227	0.0044217	DLX3	distal-less homeobox 3	1747
ENSG00000064199	95.4413	-0.747672	0.326682	0.0079921	0.027587	SPA17	sperm autoantigenic protein 17	53340
ENSG00000064205	1162.84	0.0540793	0.228315	0.794401	0.872185	CCN5	cellular communication network factor 5	8839
ENSG00000064225	159.676	1.65491	0.247513	2.50917e-12	8.14041e-11	ST3GAL6	ST3 beta-galactoside alpha-2,3-sialyltransferase 6	10402
ENSG00000064270	0.808691	0.0911048	0.602375	0.686345	NA	ATP2C2	ATPase secretory pathway Ca2+ transporting 2	9914
ENSG00000064300	15.5539	3.98781	0.969102	1.30777e-05	0.000106592	NGFR	nerve growth factor receptor	4804
ENSG00000064309	416.59	1.28858	0.268331	2.72947e-07	3.33262e-06	CDON	cell adhesion associated, oncogene regulated	50937
ENSG00000064313	2011.42	0.0788068	0.166773	0.615867	0.745518	TAF2	TATA-box binding protein associated factor 2	6873
ENSG00000064393	708.418	0.425971	0.200718	0.0234169	0.0663052	HIPK2	homeodomain interacting protein kinase 2	28996
ENSG00000064419	2339.18	-0.0623089	0.12835	0.618845	0.748322	TNPO3	transportin 3	23534
ENSG00000064490	760.49	-0.0681508	0.261302	0.770421	0.856303	RFXANK	regulatory factor X associated ankyrin containing protein	8625
ENSG00000064545	77.9451	-0.43323	0.325553	0.115572	0.229679	TMEM161A	transmembrane protein 161A	54929
ENSG00000064547	63.0973	0.164181	0.353755	0.566321	0.705775	LPAR2	lysophosphatidic acid receptor 2	9170
ENSG00000064601	609.803	0.915776	0.221501	9.51038e-06	8.0701e-05	CTSA	cathepsin A	5476
ENSG00000064607	1556.21	-0.189224	0.12648	0.12726	0.247078	SUGP2	SURP and G-patch domain containing 2	10147
ENSG00000064651	1789.71	1.12835	0.163519	1.31338e-12	4.49163e-11	SLC12A2	solute carrier family 12 member 2	6558
ENSG00000064652	1962.86	-0.754447	0.214119	0.000180362	0.00108505	SNX24	sorting nexin 24	28966
ENSG00000064655	0.595039	0.0480991	0.600686	0.934962	NA	EYA2	EYA transcriptional coactivator and phosphatase 2	2139
ENSG00000064666	1874.88	-0.351657	0.191619	0.0521215	0.124379	CNN2	calponin 2	1265
ENSG00000064687	161.943	0.911966	0.314822	0.00104821	0.00493259	ABCA7	ATP binding cassette subfamily A member 7	10347
ENSG00000064692	2.95622	0.0291872	0.57734	0.887206	0.933085	SNCAIP	synuclein alpha interacting protein	9627
ENSG00000064703	2181.42	-1.11197	0.186133	4.49984e-10	9.80153e-09	DDX20	DEAD-box helicase 20	11218
ENSG00000064726	7463.08	-0.0370179	0.19575	0.838458	0.900379	BTBD1	BTB domain containing 1	53339
ENSG00000064763	454.1	-0.317993	0.193314	0.0808802	0.175408	FAR2	fatty acyl-CoA reductase 2	55711
ENSG00000064787	4.54463	0.628686	0.972686	0.0436341	0.108289	BCAS1	brain enriched myelin associated protein 1	8537
ENSG00000064932	429.491	0.557725	0.27016	0.0213627	0.0616924	SBNO2	strawberry notch homolog 2	22904
ENSG00000064933	552.738	-0.817302	0.181875	2.38247e-06	2.33219e-05	PMS1	PMS1 homolog 1, mismatch repair system component	5378
ENSG00000064961	481.254	0.312604	0.251368	0.165579	0.300616	HMG20B	high mobility group 20B	10362
ENSG00000064989	39.3147	2.91461	0.653106	7.97743e-07	8.78172e-06	CALCRL	calcitonin receptor like receptor	10203
ENSG00000064995	1651.01	-0.408388	0.137281	0.00205772	0.00877553	TAF11	TATA-box binding protein associated factor 11	6882
ENSG00000064999	405.75	-0.288934	0.21351	0.145487	0.273179	ANKS1A	ankyrin repeat and sterile alpha motif domain containing 1A	23294
ENSG00000065000	780.6	0.064861	0.197044	0.727671	0.827676	AP3D1	adaptor related protein complex 3 subunit delta 1	8943
ENSG00000065029	228.428	0.546212	0.285724	0.0300877	0.081007	ZNF76	zinc finger protein 76	7629
ENSG00000065054	277.071	0.654565	0.290493	0.0111666	0.0364145	SLC9A3R2	SLC9A3 regulator 2	9351
ENSG00000065057	55.0597	-0.967207	0.59264	0.0158191	0.0485076	NTHL1	nth like DNA glycosylase 1	4913
ENSG00000065060	2664.32	-0.915948	0.299404	0.000614019	0.00311221	UHRF1BP1	UHRF1 binding protein 1	54887
ENSG00000065135	6288.81	0.437336	0.17587	0.00866045	0.0295192	GNAI3	G protein subunit alpha i3	2773
ENSG00000065150	9950.94	-0.522862	0.134087	6.20302e-05	0.00042199	IPO5	importin 5	3843
ENSG00000065154	1668.03	1.00079	0.172303	1.69918e-09	3.29659e-08	OAT	ornithine aminotransferase	4942
ENSG00000065183	1683.64	-2.63376	0.202555	8.49977e-40	8.29771e-37	WDR3	WD repeat domain 3	10885
ENSG00000065243	5079.24	0.332495	0.17482	0.0461886	0.113202	PKN2	protein kinase N2	5586
ENSG00000065268	121.206	-0.407003	0.322994	0.1368	0.261323	WDR18	WD repeat domain 18	57418
ENSG00000065308	774.47	0.686945	0.179599	5.96397e-05	0.000407795	TRAM2	translocation associated membrane protein 2	9697
ENSG00000065320	1.12754	0.0758067	0.601148	0.744596	NA	NTN1	netrin 1	9423
ENSG00000065325	509.86	-1.21865	0.225589	1.31389e-08	2.09336e-07	GLP2R	glucagon like peptide 2 receptor	9340
ENSG00000065328	1410.99	-0.553313	0.142593	5.18804e-05	0.000360244	MCM10	minichromosome maintenance 10 replication initiation factor	55388
ENSG00000065357	1430.66	1.10609	0.155137	2.24254e-13	8.74102e-12	DGKA	diacylglycerol kinase alpha	1606
ENSG00000065361	52.1573	0.282292	0.374746	0.341701	0.503871	ERBB3	erb-b2 receptor tyrosine kinase 3	2065
ENSG00000065413	320.794	1.01621	0.182746	6.98176e-09	1.19195e-07	ANKRD44	ankyrin repeat domain 44	91526
ENSG00000065427	7048.9	-0.937521	0.119843	1.14317e-15	6.52975e-14	KARS1	lysyl-tRNA synthetase 1	3735
ENSG00000065457	262.539	-0.0908356	0.19005	0.617854	0.747333	ADAT1	adenosine deaminase tRNA specific 1	23536
ENSG00000065485	437.184	0.70888	0.277595	0.00432915	0.0165617	PDIA5	protein disulfide isomerase family A member 5	10954
ENSG00000065491	384.775	-0.0139033	0.177336	0.936817	0.963049	TBC1D22B	TBC1 domain family member 22B	55633
ENSG00000065518	4314.79	0.13949	0.260136	0.553274	0.695503	NDUFB4	NADH:ubiquinone oxidoreductase subunit B4	4710
ENSG00000065526	1096.28	0.668172	0.221191	0.00116553	0.00539138	SPEN	spen family transcriptional repressor	23013
ENSG00000065534	61.6908	0.692663	0.371374	0.025128	0.0703341	MYLK	myosin light chain kinase	4638
ENSG00000065548	4054.22	-0.938759	0.172969	1.51382e-08	2.39413e-07	ZC3H15	zinc finger CCCH-type containing 15	55854
ENSG00000065559	1185.01	0.387262	0.188743	0.0280882	0.0768472	MAP2K4	mitogen-activated protein kinase kinase 4	6416
ENSG00000065600	565.079	-0.574129	0.164312	0.000256551	0.00146405	PACC1	proton activated chloride channel 1	55248
ENSG00000065613	3501.83	0.594136	0.184064	0.000678006	0.00339035	SLK	STE20 like kinase	9748
ENSG00000065615	736.014	0.328224	0.141333	0.016715	0.0507116	CYB5R4	cytochrome b5 reductase 4	51167
ENSG00000065618	203.097	2.93324	0.346338	8.85176e-19	7.82343e-17	COL17A1	collagen type XVII alpha 1 chain	1308
ENSG00000065621	258.015	-0.568816	0.317115	0.0373343	0.0960388	GSTO2	glutathione S-transferase omega 2	119391
ENSG00000065665	156.294	0.532735	0.240142	0.0148601	0.0460933	SEC61A2	SEC61 translocon subunit alpha 2	55176
ENSG00000065675	18.0979	0.0713407	0.444087	0.817207	0.887397	PRKCQ	protein kinase C theta	5588
ENSG00000065717	5.29777	1.02498	1.61854	0.0257796	0.0716817	TLE2	TLE family member 2, transcriptional corepressor	7089
ENSG00000065802	549.988	-0.341835	0.174982	0.0406801	0.102548	ASB1	ankyrin repeat and SOCS box containing 1	51665
ENSG00000065809	3375.02	0.148544	0.182069	0.392021	0.553208	FAM107B	family with sequence similarity 107 member B	83641
ENSG00000065833	931.592	-0.021993	0.224823	0.91842	0.951796	ME1	malic enzyme 1	4199
ENSG00000065882	549.504	0.138801	0.186506	0.435142	0.594177	TBC1D1	TBC1 domain family member 1	23216
ENSG00000065883	1548.96	0.584841	0.122666	1.17176e-06	1.24031e-05	CDK13	cyclin dependent kinase 13	8621
ENSG00000065911	10450.4	-0.117813	0.314108	0.639536	0.763964	MTHFD2	methylenetetrahydrofolate dehydrogenase (NADP+ dependent) 2, methenyltetrahydrofolate cyclohydrolase	10797
ENSG00000065923	861.225	0.759881	0.172338	3.88463e-06	3.6353e-05	SLC9A7	solute carrier family 9 member A7	84679
ENSG00000065970	226.032	-0.916276	0.196892	1.04973e-06	1.12649e-05	FOXJ2	forkhead box J2	55810
ENSG00000065978	5983.08	-0.322013	0.214762	0.105813	0.214979	YBX1	Y-box binding protein 1	4904
ENSG00000065989	24.228	-0.00899774	0.371136	0.96669	0.97986	PDE4A	phosphodiesterase 4A	5141
ENSG00000066027	880.53	0.268843	0.181266	0.119383	0.235423	PPP2R5A	protein phosphatase 2 regulatory subunit B'alpha	5525
ENSG00000066032	1.13518	0.0285324	0.587662	0.943056	NA	CTNNA2	catenin alpha 2	1496
ENSG00000066044	462.462	0.0703988	0.203948	0.720371	0.822832	ELAVL1	ELAV like RNA binding protein 1	1994
ENSG00000066056	0.521393	0.0369115	0.600913	0.82376	NA	TIE1	tyrosine kinase with immunoglobulin like and EGF like domains 1	7075
ENSG00000066084	3718.81	0.979323	0.178878	1.17751e-08	1.90862e-07	DIP2B	disco interacting protein 2 homolog B	57609
ENSG00000066117	1737.73	-0.696055	0.113574	3.7496e-10	8.27649e-09	SMARCD1	SWI/SNF related, matrix associated, actin dependent regulator of chromatin, subfamily d, member 1	6602
ENSG00000066135	428.809	0.415601	0.259334	0.0747091	0.164618	KDM4A	lysine demethylase 4A	9682
ENSG00000066136	953.97	-0.653652	0.193715	0.000377018	0.00203396	NFYC	nuclear transcription factor Y subunit gamma	4802
ENSG00000066185	4.78318	-0.0922208	0.543328	0.710553	0.815942	ZMYND12	zinc finger MYND-type containing 12	84217
ENSG00000066230	12.7398	0.81364	0.854419	0.0500039	0.120558	SLC9A3	solute carrier family 9 member A3	6550
ENSG00000066248	273.966	0.371224	0.227523	0.0752103	0.165501	NGEF	neuronal guanine nucleotide exchange factor	25791
ENSG00000066279	4753.9	-0.781599	0.232052	0.000246323	0.00141413	ASPM	assembly factor for spindle microtubules	259266
ENSG00000066322	3593	0.103675	0.13892	0.43739	0.59618	ELOVL1	ELOVL fatty acid elongase 1	64834
ENSG00000066379	716.876	-1.46368	0.294834	9.36198e-08	1.26936e-06	POLR1H	RNA polymerase I subunit H	30834
ENSG00000066422	2448.66	0.0569738	0.170848	0.728245	0.82811	ZBTB11	zinc finger and BTB domain containing 11	27107
ENSG00000066427	911.368	-0.463616	0.21193	0.0174983	0.0525905	ATXN3	ataxin 3	4287
ENSG00000066455	1640.66	0.286381	0.126945	0.0204785	0.0596847	GOLGA5	golgin A5	9950
ENSG00000066468	0.616247	-0.00700074	0.60092	0.8824	NA	FGFR2	fibroblast growth factor receptor 2	2263
ENSG00000066557	1280.69	-0.21053	0.16113	0.16378	0.298363	LRRC40	leucine rich repeat containing 40	55631
ENSG00000066583	580.733	-0.0432994	0.180926	0.793397	0.871719	ISOC1	isochorismatase domain containing 1	51015
ENSG00000066629	99.18	0.290501	0.310407	0.277116	0.434519	EML1	EMAP like 1	2009
ENSG00000066651	2090.11	-0.894214	0.194956	1.39037e-06	1.44465e-05	TRMT11	tRNA methyltransferase 11 homolog	60487
ENSG00000066654	2570.33	-0.469356	0.217784	0.0199331	0.0584283	THUMPD1	THUMP domain containing 1	55623
ENSG00000066697	2439.28	0.517317	0.193633	0.00474006	0.0178632	MSANTD3	Myb/SANT DNA binding domain containing 3	91283
ENSG00000066735	2114.53	-0.250156	0.224088	0.226987	0.376651	KIF26A	kinesin family member 26A	26153
ENSG00000066739	691.643	0.0290338	0.190733	0.874189	0.924283	ATG2B	autophagy related 2B	55102
ENSG00000066777	1784.3	0.55377	0.200035	0.00334161	0.0132854	ARFGEF1	ADP ribosylation factor guanine nucleotide exchange factor 1	10565
ENSG00000066827	781.875	0.0686306	0.150703	0.639875	0.764073	ZFAT	zinc finger and AT-hook domain containing	57623
ENSG00000066855	1099.83	-1.00131	0.145964	2.00771e-12	6.60914e-11	MTFR1	mitochondrial fission regulator 1	9650
ENSG00000066923	4.82994	0.154824	0.554063	0.539252	0.684204	STAG3	stromal antigen 3	10734
ENSG00000066926	498.997	-0.436542	0.172845	0.00809948	0.0278961	FECH	ferrochelatase	2235
ENSG00000066933	905.412	0.612634	0.159512	6.71812e-05	0.000452304	MYO9A	myosin IXA	4649
ENSG00000067057	4319.6	0.538444	0.193357	0.00318793	0.0127809	PFKP	phosphofructokinase, platelet	5214
ENSG00000067064	5526.57	0.194811	0.267402	0.418222	0.578859	IDI1	isopentenyl-diphosphate delta isomerase 1	3422
ENSG00000067066	9789.89	0.307221	0.196088	0.0970514	0.201137	SP100	SP100 nuclear antigen	6672
ENSG00000067082	5943.86	0.176636	0.229345	0.402844	0.563837	KLF6	Kruppel like factor 6	1316
ENSG00000067113	430.416	0.738164	0.236297	0.000760345	0.00374496	PLPP1	phospholipid phosphatase 1	8611
ENSG00000067141	41.9223	1.53333	0.499711	0.000217777	0.00127548	NEO1	neogenin 1	4756
ENSG00000067167	8214.59	-0.0245738	0.172058	0.879216	0.927389	TRAM1	translocation associated membrane protein 1	23471
ENSG00000067177	571.004	-0.128817	0.190806	0.474438	0.630422	PHKA1	phosphorylase kinase regulatory subunit alpha 1	5255
ENSG00000067182	3498.51	-0.152851	0.159598	0.311632	0.47233	TNFRSF1A	TNF receptor superfamily member 1A	7132
ENSG00000067191	231.84	0.514509	0.269781	0.0339859	0.0894505	CACNB1	calcium voltage-gated channel auxiliary subunit beta 1	782
ENSG00000067208	675.522	0.182318	0.174446	0.274768	0.431942	EVI5	ecotropic viral integration site 5	7813
ENSG00000067221	394.769	1.29056	0.362705	5.88289e-05	0.00040302	STOML1	stomatin like 1	9399
ENSG00000067225	87051.1	0.20896	0.162695	0.19221	0.333908	PKM	pyruvate kinase M1/2	5315
ENSG00000067248	971.079	-0.360925	0.20548	0.0593096	0.137722	DHX29	DExH-box helicase 29	54505
ENSG00000067334	2663.42	-0.537509	0.131544	2.69172e-05	0.000201429	DNTTIP2	deoxynucleotidyltransferase terminal interacting protein 2	30836
ENSG00000067365	351.98	0.541294	0.198056	0.00370552	0.0144829	METTL22	methyltransferase like 22	79091
ENSG00000067369	1148.22	0.121505	0.189849	0.489215	0.643487	TP53BP1	tumor protein p53 binding protein 1	7158
ENSG00000067533	1253.1	-1.62671	0.179409	2.04749e-20	2.13465e-18	RRP15	ribosomal RNA processing 15 homolog	51018
ENSG00000067560	14287.2	0.0267309	0.143851	0.83344	0.897683	RHOA	ras homolog family member A	387
ENSG00000067596	2005.22	0.1318	0.132743	0.311658	0.472336	DHX8	DEAH-box helicase 8	1659
ENSG00000067601	29.6116	-0.462425	0.471766	0.168976	0.304889	PMS2P4	PMS1 homolog 2, mismatch repair system component pseudogene 4	5382
ENSG00000067606	107.719	0.170685	0.269588	0.479413	0.635094	PRKCZ	protein kinase C zeta	5590
ENSG00000067704	2729.01	-0.0103303	0.191075	0.940514	0.965082	IARS2	isoleucyl-tRNA synthetase 2, mitochondrial	55699
ENSG00000067715	73.752	0.679363	0.285283	0.00749919	0.0261631	SYT1	synaptotagmin 1	6857
ENSG00000067798	837.948	1.76407	0.363211	1.22655e-07	1.62208e-06	NAV3	neuron navigator 3	89795
ENSG00000067829	1365.39	0.107952	0.278548	0.658388	0.778132	IDH3G	isocitrate dehydrogenase (NAD(+)) 3 non-catalytic subunit gamma	3421
ENSG00000067836	24.8032	-0.581116	0.655359	0.106063	0.215283	ROGDI	rogdi atypical leucine zipper	79641
ENSG00000067840	21.4302	2.74427	0.817885	0.000124447	0.000778095	PDZD4	PDZ domain containing 4	57595
ENSG00000067900	1253.64	0.159364	0.175864	0.342434	0.504663	ROCK1	Rho associated coiled-coil containing protein kinase 1	6093
ENSG00000067955	2334.56	0.101465	0.151179	0.506781	0.658857	CBFB	core-binding factor subunit beta	865
ENSG00000067992	689.637	2.00752	0.219498	6.6283e-21	7.37596e-19	PDK3	pyruvate dehydrogenase kinase 3	5165
ENSG00000068001	198.436	0.233019	0.267904	0.331411	0.493155	HYAL2	hyaluronidase 2	8692
ENSG00000068024	153.332	-0.202841	0.246438	0.364156	0.525921	HDAC4	histone deacetylase 4	9759
ENSG00000068028	583.446	0.0211779	0.179783	0.903022	0.942774	RASSF1	Ras association domain family member 1	11186
ENSG00000068078	44.1146	3.21115	0.56879	1.66389e-09	3.2369e-08	FGFR3	fibroblast growth factor receptor 3	2261
ENSG00000068079	2061.15	-0.0579601	0.250791	0.785302	0.866475	IFI35	interferon induced protein 35	3430
ENSG00000068097	601.605	-0.861251	0.184366	1.01731e-06	1.09463e-05	HEATR6	HEAT repeat containing 6	63897
ENSG00000068120	1256.11	-1.22687	0.260271	4.266e-07	5.02032e-06	COASY	Coenzyme A synthase	80347
ENSG00000068137	191.654	-0.461619	0.283024	0.0644909	0.146786	PLEKHH3	pleckstrin homology, MyTH4 and FERM domain containing H3	79990
ENSG00000068305	3630.82	1.12969	0.18437	1.70962e-10	4.03489e-09	MEF2A	myocyte enhancer factor 2A	4205
ENSG00000068308	2213.45	0.399938	0.136476	0.00265585	0.0109292	OTUD5	OTU deubiquitinase 5	55593
ENSG00000068323	1119.05	0.119085	0.179514	0.487616	0.641943	TFE3	transcription factor binding to IGHM enhancer 3	7030
ENSG00000068354	140.554	-0.271252	0.209791	0.165932	0.301117	TBC1D25	TBC1 domain family member 25	4943
ENSG00000068366	8468.66	-0.570992	0.22617	0.00625949	0.0225298	ACSL4	acyl-CoA synthetase long chain family member 4	2182
ENSG00000068383	302.097	0.794561	0.19944	2.70481e-05	0.000202267	INPP5A	inositol polyphosphate-5-phosphatase A	3632
ENSG00000068394	1922.7	-0.272022	0.19735	0.140405	0.266315	GPKOW	G-patch domain and KOW motifs	27238
ENSG00000068400	1083.04	0.453421	0.23463	0.0334779	0.0884058	GRIPAP1	GRIP1 associated protein 1	56850
ENSG00000068438	1465.74	0.0222533	0.180212	0.899039	0.940463	FTSJ1	FtsJ RNA 2'-O-methyltransferase 1	24140
ENSG00000068489	2819.75	-0.94612	0.203491	9.27354e-07	1.0059e-05	PRR11	proline rich 11	55771
ENSG00000068615	304.849	0.723904	0.229075	0.000682003	0.00340795	REEP1	receptor accessory protein 1	65055
ENSG00000068650	308.375	0.836779	0.292291	0.00136099	0.00616537	ATP11A	ATPase phospholipid transporting 11A	23250
ENSG00000068654	594.491	-0.867352	0.231661	5.29576e-05	0.000366993	POLR1A	RNA polymerase I subunit A	25885
ENSG00000068697	6619.06	-0.0318533	0.153591	0.826848	0.893316	LAPTM4A	lysosomal protein transmembrane 4 alpha	9741
ENSG00000068724	569.537	-0.103987	0.17074	0.523097	0.671762	TTC7A	tetratricopeptide repeat domain 7A	57217
ENSG00000068745	1257.28	0.130239	0.186041	0.470909	0.627169	IP6K2	inositol hexakisphosphate kinase 2	51447
ENSG00000068784	873.219	0.258565	0.169655	0.111391	0.223165	SRBD1	S1 RNA binding domain 1	55133
ENSG00000068796	3361.71	-0.149318	0.167071	0.331971	0.49382	KIF2A	kinesin family member 2A	3796
ENSG00000068831	4.36188	0.394062	0.679196	0.179089	0.317797	RASGRP2	RAS guanyl releasing protein 2	10235
ENSG00000068878	2074.54	0.359648	0.154085	0.0159682	0.0488461	PSME4	proteasome activator subunit 4	23198
ENSG00000068885	576.934	-0.0752396	0.162139	0.628114	0.754953	IFT80	intraflagellar transport 80	57560
ENSG00000068903	419.442	0.766676	0.330999	0.0075431	0.0262907	SIRT2	sirtuin 2	22933
ENSG00000068912	2159.27	0.140791	0.193092	0.447567	0.605606	ERLEC1	endoplasmic reticulum lectin 1	27248
ENSG00000068971	400.421	3.1486	0.254263	2.02071e-36	1.11279e-33	PPP2R5B	protein phosphatase 2 regulatory subunit B'beta	5526
ENSG00000068976	7.82522	0.360856	0.680479	0.133972	0.257064	PYGM	glycogen phosphorylase, muscle associated	5837
ENSG00000068985	21.5151	-0.121662	0.420014	0.686562	0.7989	PAGE1	PAGE family member 1	8712
ENSG00000069011	1067.95	-0.563362	0.26419	0.0172779	0.0521397	PITX1	paired like homeodomain 1	5307
ENSG00000069020	1952.64	2.83172	0.225345	3.16566e-37	1.88858e-34	MAST4	microtubule associated serine/threonine kinase family member 4	375449
ENSG00000069122	0.576893	0.0473708	0.599701	0.757414	NA	ADGRF5	adhesion G protein-coupled receptor F5	221395
ENSG00000069188	8.75257	3.66914	1.11668	0.000155638	0.000949993	SDK2	sidekick cell adhesion molecule 2	54549
ENSG00000069248	2557.26	-0.496291	0.164118	0.00159048	0.00706637	NUP133	nucleoporin 133	55746
ENSG00000069275	14471.5	-0.943221	0.137137	1.80642e-12	6.03368e-11	NUCKS1	nuclear casein kinase and cyclin dependent kinase substrate 1	64710
ENSG00000069329	7176.52	-0.382106	0.157657	0.0115231	0.0373614	VPS35	VPS35 retromer complex component	55737
ENSG00000069345	2943.67	-1.08074	0.139095	1.26947e-15	7.21281e-14	DNAJA2	DnaJ heat shock protein family (Hsp40) member A2	10294
ENSG00000069399	470.767	0.222047	0.222565	0.289444	0.448447	BCL3	BCL3 transcription coactivator	602
ENSG00000069424	413.81	-0.246635	0.204142	0.201764	0.345778	KCNAB2	potassium voltage-gated channel subfamily A regulatory beta subunit 2	8514
ENSG00000069431	4.86953	0.379789	0.678167	0.179372	0.318167	ABCC9	ATP binding cassette subfamily C member 9	10060
ENSG00000069482	420.34	-0.457108	0.218836	0.0237814	0.0671426	GAL	galanin and GMAP prepropeptide	51083
ENSG00000069493	104.283	0.670468	0.356095	0.0243804	0.0685543	CLEC2D	C-type lectin domain family 2 member D	29121
ENSG00000069509	1019.52	0.0678033	0.129489	0.582674	0.718911	FUNDC1	FUN14 domain containing 1	139341
ENSG00000069535	38.2225	0.334863	0.380208	0.269805	0.426513	MAOB	monoamine oxidase B	4129
ENSG00000069667	650.394	2.9931	0.223823	8.11702e-42	1.16219e-38	RORA	RAR related orphan receptor A	6095
ENSG00000069702	390.376	-0.641852	0.233172	0.00281802	0.0115106	TGFBR3	transforming growth factor beta receptor 3	7049
ENSG00000069764	1.76995	0.165121	0.602236	0.410661	NA	PLA2G10	phospholipase A2 group X	8399
ENSG00000069812	40.3263	1.67756	0.480568	7.05476e-05	0.000472157	HES2	hes family bHLH transcription factor 2	54626
ENSG00000069849	6659.92	-0.0330576	0.150983	0.790389	0.869884	ATP1B3	ATPase Na+/K+ transporting subunit beta 3	483
ENSG00000069869	3775.57	0.0295523	0.261252	0.903179	0.942774	NEDD4	NEDD4 E3 ubiquitin protein ligase	4734
ENSG00000069943	663.607	-0.565967	0.193668	0.00202228	0.00864798	PIGB	phosphatidylinositol glycan anchor biosynthesis class B	9488
ENSG00000069956	8548.39	0.724465	0.189316	5.60247e-05	0.000385902	MAPK6	mitogen-activated protein kinase 6	5597
ENSG00000069966	973.892	0.174479	0.136154	0.197197	0.340121	GNB5	G protein subunit beta 5	10681
ENSG00000069974	553.449	0.443481	0.186152	0.0118487	0.0382036	RAB27A	RAB27A, member RAS oncogene family	5873
ENSG00000069998	764.398	-0.0486593	0.246501	0.825897	0.892737	HDHD5	haloacid dehalogenase like hydrolase domain containing 5	27440
ENSG00000070010	2217.62	0.547913	0.130412	1.4739e-05	0.000118558	UFD1	ubiquitin recognition factor in ER associated degradation 1	7353
ENSG00000070018	1565.52	-0.614916	0.166059	0.000112333	0.000710417	LRP6	LDL receptor related protein 6	4040
ENSG00000070019	0.87222	0.0895745	0.603459	0.676112	NA	GUCY2C	guanylate cyclase 2C	2984
ENSG00000070047	119.279	-0.0764425	0.202028	0.678368	0.793925	PHRF1	PHD and ring finger domains 1	57661
ENSG00000070061	1752.45	-0.363905	0.155473	0.0149955	0.0464195	ELP1	elongator acetyltransferase complex subunit 1	8518
ENSG00000070081	521.341	0.303374	0.185397	0.0854002	0.182811	NUCB2	nucleobindin 2	4925
ENSG00000070087	3197.39	-0.193316	0.161352	0.217389	0.365527	PFN2	profilin 2	5217
ENSG00000070159	294.757	0.690901	0.219456	0.000738431	0.00365085	PTPN3	protein tyrosine phosphatase non-receptor type 3	5774
ENSG00000070182	7.23905	0.926894	0.940122	0.0418211	0.104843	SPTB	spectrin beta, erythrocytic	6710
ENSG00000070190	103.832	0.909183	0.567934	0.0224459	0.0641991	DAPP1	dual adaptor of phosphotyrosine and 3-phosphoinositides 1	27071
ENSG00000070193	0.383593	-0.00789792	0.600781	0.854358	NA	FGF10	fibroblast growth factor 10	2255
ENSG00000070214	1517.62	0.501294	0.167338	0.00172489	0.00756647	SLC44A1	solute carrier family 44 member 1	23446
ENSG00000070269	330.491	0.0551065	0.213313	0.778137	0.861756	TMEM260	transmembrane protein 260	54916
ENSG00000070366	338.715	1.88269	0.257735	2.5184e-14	1.19399e-12	SMG6	SMG6 nonsense mediated mRNA decay factor	23293
ENSG00000070367	2133.53	0.527592	0.18397	0.00261444	0.01078	EXOC5	exocyst complex component 5	10640
ENSG00000070371	357.165	1.10994	0.323156	0.000111695	0.000706588	CLTCL1	clathrin heavy chain like 1	8218
ENSG00000070388	0.299765	-0.00772753	0.60086	0.892491	NA	FGF22	fibroblast growth factor 22	27006
ENSG00000070404	1733.7	0.407543	0.257237	0.079503	0.173156	FSTL3	follistatin like 3	10272
ENSG00000070413	279.664	-0.0687338	0.214977	0.731203	0.829792	DGCR2	DiGeorge syndrome critical region gene 2	9993
ENSG00000070423	108.318	0.0155965	0.294708	0.954545	0.972937	RNF126	ring finger protein 126	55658
ENSG00000070444	334.736	0.508284	0.236493	0.0193722	0.057033	MNT	MAX network transcriptional repressor	4335
ENSG00000070476	474.703	1.19934	0.213125	3.79599e-09	6.84522e-08	ZXDC	ZXD family zinc finger C	79364
ENSG00000070495	1097.85	1.67008	0.282563	3.98168e-10	8.74382e-09	JMJD6	jumonji domain containing 6, arginine demethylase and lysine hydroxylase	23210
ENSG00000070501	1470.41	1.4853	0.174493	2.20007e-18	1.82968e-16	POLB	DNA polymerase beta	5423
ENSG00000070526	5.9994	-0.209285	0.530543	0.466007	0.622531	ST6GALNAC1	ST6 N-acetylgalactosaminide alpha-2,6-sialyltransferase 1	55808
ENSG00000070540	151.813	0.615241	0.338559	0.0319669	0.0850853	WIPI1	WD repeat domain, phosphoinositide interacting 1	55062
ENSG00000070601	0.764235	0.0905545	0.605126	0.62925	NA	FRMPD1	FERM and PDZ domain containing 1	22844
ENSG00000070610	473.236	0.212813	0.164609	0.1774	0.315582	GBA2	glucosylceramidase beta 2	57704
ENSG00000070614	394.965	0.650815	0.265369	0.00650513	0.0232774	NDST1	N-deacetylase and N-sulfotransferase 1	3340
ENSG00000070669	132.271	-1.09926	1.0259	0.0227181	0.0648137	ASNS	asparagine synthetase (glutamine-hydrolyzing)	440
ENSG00000070718	604.526	-0.503559	0.221801	0.0137047	0.0430379	AP3M2	adaptor related protein complex 3 subunit mu 2	10947
ENSG00000070729	3.44572	0.592414	0.904021	0.0475728	0.115881	CNGB1	cyclic nucleotide gated channel subunit beta 1	1258
ENSG00000070731	2.39498	0.084765	0.55883	0.718693	NA	ST6GALNAC2	ST6 N-acetylgalactosaminide alpha-2,6-sialyltransferase 2	10610
ENSG00000070756	10446.3	-0.0616608	0.143171	0.655987	0.776405	PABPC1	poly(A) binding protein cytoplasmic 1	26986
ENSG00000070759	125.588	0.748656	0.272783	0.00233524	0.00979952	TESK2	testis associated actin remodelling kinase 2	10420
ENSG00000070761	2028.62	0.217044	0.203692	0.257617	0.412827	CFAP20	cilia and flagella associated protein 20	29105
ENSG00000070770	1297.22	0.00636376	0.154926	0.959134	0.975408	CSNK2A2	casein kinase 2 alpha 2	1459
ENSG00000070778	109.798	0.0389033	0.220881	0.855355	0.912274	PTPN21	protein tyrosine phosphatase non-receptor type 21	11099
ENSG00000070785	737.871	-1.15045	0.158568	7.80724e-14	3.34016e-12	EIF2B3	eukaryotic translation initiation factor 2B subunit gamma	8891
ENSG00000070808	1.35665	0.139308	0.60862	0.480824	NA	CAMK2A	calcium/calmodulin dependent protein kinase II alpha	815
ENSG00000070814	1239.98	-0.410041	0.294781	0.0974153	0.201598	TCOF1	treacle ribosome biogenesis factor 1	6949
ENSG00000070831	14476.4	0.341971	0.164315	0.0301801	0.0811919	CDC42	cell division cycle 42	998
ENSG00000070882	1126.61	0.46378	0.162083	0.00285574	0.0116359	OSBPL3	oxysterol binding protein like 3	26031
ENSG00000070915	24.5716	-1.79219	0.674457	0.000681323	0.00340535	SLC12A3	solute carrier family 12 member 3	6559
ENSG00000070950	1390.95	0.690154	0.18819	0.000101518	0.000652007	RAD18	RAD18 E3 ubiquitin protein ligase	56852
ENSG00000070961	4561.27	0.725804	0.186755	4.62594e-05	0.000326492	ATP2B1	ATPase plasma membrane Ca2+ transporting 1	490
ENSG00000071051	324.307	-0.205874	0.235826	0.344457	0.506602	NCK2	NCK adaptor protein 2	8440
ENSG00000071054	8808.86	1.01199	0.199828	9.95325e-08	1.34444e-06	MAP4K4	mitogen-activated protein kinase kinase kinase kinase 4	9448
ENSG00000071073	15.4104	0.363031	0.498353	0.268327	0.424833	MGAT4A	alpha-1,3-mannosyl-glycoprotein 4-beta-N-acetylglucosaminyltransferase A	11320
ENSG00000071082	78753.3	-0.359172	0.201729	0.0572833	0.134002	RPL31	ribosomal protein L31	6160
ENSG00000071127	4982.19	0.11704	0.162351	0.454121	0.611906	WDR1	WD repeat domain 1	9948
ENSG00000071189	1498.25	0.332541	0.170344	0.0465235	0.113893	SNX13	sorting nexin 13	23161
ENSG00000071203	7.77385	-0.371077	0.613241	0.231984	0.382873	MS4A12	membrane spanning 4-domains A12	54860
ENSG00000071205	665.418	0.226544	0.154328	0.122294	0.239668	ARHGAP10	Rho GTPase activating protein 10	79658
ENSG00000071242	515.391	1.40163	0.220319	3.25419e-11	8.64978e-10	RPS6KA2	ribosomal protein S6 kinase A2	6196
ENSG00000071243	672.197	0.0322949	0.167015	0.843097	0.903733	ING3	inhibitor of growth family member 3	54556
ENSG00000071246	19.9543	0.772937	0.501505	0.0358004	0.0931529	VASH1	vasohibin 1	22846
ENSG00000071282	31.6436	1.25099	0.548832	0.00375078	0.0146491	LMCD1	LIM and cysteine rich domains 1	29995
ENSG00000071462	1823.03	-0.431145	0.199191	0.0173823	0.0523371	BUD23	BUD23 rRNA methyltransferase and ribosome maturation factor	114049
ENSG00000071537	2061.95	0.812742	0.155264	6.16466e-08	8.75073e-07	SEL1L	SEL1L adaptor subunit of ERAD E3 ubiquitin ligase	6400
ENSG00000071539	2167.78	-0.174259	0.147958	0.224229	0.373692	TRIP13	thyroid hormone receptor interactor 13	9319
ENSG00000071553	1504.61	0.0675558	0.221463	0.737373	0.833578	ATP6AP1	ATPase H+ transporting accessory protein 1	537
ENSG00000071564	691.965	-0.739856	0.140219	5.38231e-08	7.72183e-07	TCF3	transcription factor 3	6929
ENSG00000071575	216.235	1.79022	0.294286	1.60316e-10	3.80454e-09	TRIB2	tribbles pseudokinase 2	28951
ENSG00000071626	1098.72	-0.792372	0.184763	6.78651e-06	5.95399e-05	DAZAP1	DAZ associated protein 1	26528
ENSG00000071655	109.25	0.0141235	0.306406	0.961185	0.976578	MBD3	methyl-CpG binding domain protein 3	53615
ENSG00000071794	2962.04	-0.140073	0.207815	0.473013	0.629021	HLTF	helicase like transcription factor	6596
ENSG00000071859	302.886	0.195626	0.25514	0.395491	0.556834	FAM50A	family with sequence similarity 50 member A	9130
ENSG00000071889	291.171	0.0572041	0.290531	0.820648	0.889615	FAM3A	FAM3 metabolism regulating signaling molecule A	60343
ENSG00000071894	110.756	0.284683	0.379071	0.331996	0.49382	CPSF1	cleavage and polyadenylation specific factor 1	29894
ENSG00000071909	0.737713	0.0214727	0.594875	0.841105	NA	MYO3B	myosin IIIB	140469
ENSG00000071967	1696.15	0.165413	0.169269	0.302141	0.461593	CYBRD1	cytochrome b reductase 1	79901
ENSG00000071991	2.25447	-0.441464	0.842455	0.0148808	NA	CDH19	cadherin 19	28513
ENSG00000071994	2025.34	-1.23763	0.171022	8.60357e-14	3.63738e-12	PDCD2	programmed cell death 2	5134
ENSG00000072041	841.738	-1.35272	0.160742	5.5535e-18	4.34277e-16	SLC6A15	solute carrier family 6 member 15	55117
ENSG00000072042	5049.1	0.0117817	0.156327	0.947525	0.96854	RDH11	retinol dehydrogenase 11	51109
ENSG00000072062	222.065	0.912863	0.340419	0.00190758	0.00824662	PRKACA	protein kinase cAMP-activated catalytic subunit alpha	5566
ENSG00000072071	26.6743	-0.129564	0.395975	0.662718	0.782001	ADGRL1	adhesion G protein-coupled receptor L1	22859
ENSG00000072110	1607.48	0.463857	0.206097	0.0160917	0.0491611	ACTN1	actinin alpha 1	87
ENSG00000072121	2121.22	0.361753	0.169958	0.0264189	0.0731467	ZFYVE26	zinc finger FYVE-type containing 26	23503
ENSG00000072133	0.505943	-0.0335913	0.601043	0.728853	NA	RPS6KA6	ribosomal protein S6 kinase A6	27330
ENSG00000072134	683.491	0.988789	0.172351	2.8618e-09	5.28031e-08	EPN2	epsin 2	22905
ENSG00000072135	429.499	-0.152873	0.209696	0.446646	0.604678	PTPN18	protein tyrosine phosphatase non-receptor type 18	26469
ENSG00000072163	33.8986	1.14723	0.526391	0.00477098	0.0179514	LIMS2	LIM zinc finger domain containing 2	55679
ENSG00000072195	24.0596	0.379863	0.397046	0.221598	0.370712	SPEG	striated muscle enriched protein kinase	10290
ENSG00000072201	98.6304	0.738702	0.303867	0.00563211	0.0206172	LNX1	ligand of numb-protein X 1	84708
ENSG00000072210	5076	-0.844363	0.128518	1.82017e-11	5.07686e-10	ALDH3A2	aldehyde dehydrogenase 3 family member A2	224
ENSG00000072274	21172.6	0.450075	0.13043	0.000345882	0.00189358	TFRC	transferrin receptor	7037
ENSG00000072310	1271.5	-0.470001	0.230365	0.022516	0.0643653	SREBF1	sterol regulatory element binding transcription factor 1	6720
ENSG00000072364	4150.83	1.28897	0.177234	6.06117e-14	2.65124e-12	AFF4	AF4/FMR2 family member 4	27125
ENSG00000072401	847.223	0.619294	0.197839	0.000884683	0.00425635	UBE2D1	ubiquitin conjugating enzyme E2 D1	7321
ENSG00000072415	1017.76	-0.333126	0.144456	0.016148	0.0492909	PALS1	protein associated with LIN7 1, MAGUK family member	64398
ENSG00000072422	362.656	-1.47684	0.261633	2.56738e-09	4.78227e-08	RHOBTB1	Rho related BTB domain containing 1	9886
ENSG00000072501	1635.1	0.293449	0.192915	0.103415	0.211307	SMC1A	structural maintenance of chromosomes 1A	8243
ENSG00000072506	2837.87	-0.892285	0.247814	8.63764e-05	0.00056681	HSD17B10	hydroxysteroid 17-beta dehydrogenase 10	3028
ENSG00000072518	530.25	0.533987	0.178741	0.0018503	0.00803618	MARK2	microtubule affinity regulating kinase 2	2011
ENSG00000072571	2977.93	-0.870481	0.215364	1.74064e-05	0.000137592	HMMR	hyaluronan mediated motility receptor	3161
ENSG00000072609	269.314	0.132924	0.193729	0.480206	0.635723	CHFR	checkpoint with forkhead and ring finger domains	55743
ENSG00000072682	4009.66	2.44184	0.217225	2.37945e-30	8.11166e-28	P4HA2	prolyl 4-hydroxylase subunit alpha 2	8974
ENSG00000072736	1684.25	-0.40461	0.18084	0.0192376	0.056699	NFATC3	nuclear factor of activated T cells 3	4775
ENSG00000072756	1204.62	-1.32135	0.188477	3.956e-13	1.46488e-11	TRNT1	tRNA nucleotidyl transferase 1	51095
ENSG00000072778	4259.99	0.747484	0.209419	0.000147592	0.000905665	ACADVL	acyl-CoA dehydrogenase very long chain	37
ENSG00000072786	724.74	1.16187	0.246199	4.63677e-07	5.39482e-06	STK10	serine/threonine kinase 10	6793
ENSG00000072803	2770.71	-0.192242	0.135939	0.132249	0.254463	FBXW11	F-box and WD repeat domain containing 11	23291
ENSG00000072818	56.6973	1.78986	0.538029	7.89817e-05	0.000522739	ACAP1	ArfGAP with coiled-coil, ankyrin repeat and PH domains 1	9744
ENSG00000072832	165.782	0.845827	0.307096	0.00186826	0.00809617	CRMP1	collapsin response mediator protein 1	1400
ENSG00000072840	68.7038	0.563934	0.308538	0.0359801	0.0934961	EVC	EvC ciliary complex subunit 1	2121
ENSG00000072849	1616.15	-0.21877	0.149681	0.132834	0.255291	DERL2	derlin 2	51009
ENSG00000072858	71.3812	0.280585	0.565577	0.335019	0.496872	SIDT1	SID1 transmembrane family member 1	54847
ENSG00000072864	1082.43	0.469898	0.157902	0.00206714	0.00881048	NDE1	nudE neurodevelopment protein 1	54820
ENSG00000072952	0.941907	-0.00311658	0.592804	0.996325	NA	IRAG1	inositol 1,4,5-triphosphate receptor associated 1	10335
ENSG00000072954	77.2811	-0.491334	0.400736	0.115222	0.229154	TMEM38A	transmembrane protein 38A	79041
ENSG00000072958	286.399	0.492415	0.247077	0.0301276	0.0810982	AP1M1	adaptor related protein complex 1 subunit mu 1	8907
ENSG00000073008	3125.26	0.0409462	0.136532	0.743862	0.838125	PVR	PVR cell adhesion molecule	5817
ENSG00000073050	686.544	-0.542748	0.169324	0.000824844	0.00401431	XRCC1	X-ray repair cross complementing 1	7515
ENSG00000073060	744.484	0.164258	0.284439	0.514343	0.664974	SCARB1	scavenger receptor class B member 1	949
ENSG00000073067	8.1906	0.351274	0.59783	0.252182	0.406311	CYP2W1	cytochrome P450 family 2 subfamily W member 1	54905
ENSG00000073111	2347.86	-0.750405	0.207538	0.000118003	0.000742071	MCM2	minichromosome maintenance complex component 2	4171
ENSG00000073146	13.2588	0.258925	0.544186	0.378174	0.54003	MOV10L1	Mov10 like RISC complex RNA helicase 1	54456
ENSG00000073150	6.44825	0.303514	0.610792	0.275921	0.433152	PANX2	pannexin 2	56666
ENSG00000073169	91.2448	-0.409304	0.310533	0.125199	0.243913	SELENOO	selenoprotein O	83642
ENSG00000073282	50.4785	0.604606	0.391954	0.0547453	0.129333	TP63	tumor protein p63	8626
ENSG00000073331	320.539	0.180635	0.186554	0.308403	0.46856	ALPK1	alpha kinase 1	80216
ENSG00000073350	100.473	-0.127005	0.296442	0.61983	0.749006	LLGL2	LLGL scribble cell polarity complex component 2	3993
ENSG00000073417	2977.64	0.752437	0.147248	1.36905e-07	1.78851e-06	PDE8A	phosphodiesterase 8A	5151
ENSG00000073464	111.445	-0.454107	0.304181	0.084109	0.180656	CLCN4	chloride voltage-gated channel 4	1183
ENSG00000073536	254.438	-1.70677	0.264508	1.21915e-11	3.50235e-10	NLE1	notchless homolog 1	54475
ENSG00000073578	1091.23	0.150533	0.184263	0.39263	0.553882	SDHA	succinate dehydrogenase complex flavoprotein subunit A	6389
ENSG00000073584	719.153	-1.15654	0.32207	5.5688e-05	0.000383706	SMARCE1	SWI/SNF related, matrix associated, actin dependent regulator of chromatin, subfamily e, member 1	6605
ENSG00000073598	0.733856	0.0620145	0.600042	0.914892	NA	FNDC8	fibronectin type III domain containing 8	54752
ENSG00000073605	96.684	1.25172	0.430578	0.000522474	0.00270129	GSDMB	gasdermin B	55876
ENSG00000073614	3414.45	0.477904	0.135088	0.00024557	0.00141152	KDM5A	lysine demethylase 5A	5927
ENSG00000073670	7.56133	0.110132	0.51632	0.690353	0.802051	ADAM11	ADAM metallopeptidase domain 11	4185
ENSG00000073711	427.875	1.39783	0.234298	3.58431e-10	7.94429e-09	PPP2R3A	protein phosphatase 2 regulatory subunit B''alpha	5523
ENSG00000073712	8204.98	0.270602	0.185352	0.124562	0.243025	FERMT2	FERM domain containing kindlin 2	10979
ENSG00000073734	10.4365	3.88666	1.50401	0.000301395	0.00168161	ABCB11	ATP binding cassette subfamily B member 11	8647
ENSG00000073737	90.9681	4.74	0.68019	4.7424e-13	1.73218e-11	DHRS9	dehydrogenase/reductase 9	10170
ENSG00000073754	1.85779	0.19748	0.625252	0.303937	NA	CD5L	CD5 molecule like	922
ENSG00000073756	4251.14	2.35972	0.633843	1.1729e-05	9.69234e-05	PTGS2	prostaglandin-endoperoxide synthase 2	5743
ENSG00000073792	16.6972	1.299	0.781664	0.0127681	0.0406091	IGF2BP2	insulin like growth factor 2 mRNA binding protein 2	10644
ENSG00000073803	2181.17	-0.0036942	0.149303	0.97076	0.982101	MAP3K13	mitogen-activated protein kinase kinase kinase 13	9175
ENSG00000073849	331.556	-1.32915	0.267696	1.11351e-07	1.48725e-06	ST6GAL1	ST6 beta-galactoside alpha-2,6-sialyltransferase 1	6480
ENSG00000073861	10.8983	6.35521	2.50949	1.07358e-05	8.97523e-05	TBX21	T-box transcription factor 21	30009
ENSG00000073905	231.567	-0.146673	0.269631	0.545738	0.689379	NA	NA	NA
ENSG00000073910	608.542	2.37423	0.277569	8.98185e-19	7.90587e-17	FRY	FRY microtubule binding protein	10129
ENSG00000073921	12560.2	0.775634	0.157044	3.34585e-07	4.0212e-06	PICALM	phosphatidylinositol binding clathrin assembly protein	8301
ENSG00000073969	1890.11	0.468234	0.143673	0.000810424	0.00395483	NSF	N-ethylmaleimide sensitive factor, vesicle fusing ATPase	4905
ENSG00000074047	201.408	-0.473448	0.234928	0.0270299	0.0744641	GLI2	GLI family zinc finger 2	2736
ENSG00000074054	1251.46	0.621275	0.159233	5.05927e-05	0.000352328	CLASP1	cytoplasmic linker associated protein 1	23332
ENSG00000074071	1106.77	-1.30367	0.223089	7.92635e-10	1.64796e-08	MRPS34	mitochondrial ribosomal protein S34	65993
ENSG00000074181	43.0837	3.55678	0.578775	1.15749e-10	2.8058e-09	NOTCH3	notch receptor 3	4854
ENSG00000074201	13892.7	-1.15316	0.218144	2.35261e-08	3.60136e-07	CLNS1A	chloride nucleotide-sensitive channel 1A	1207
ENSG00000074211	27.7066	3.32268	0.676948	7.18745e-08	1.00433e-06	PPP2R2C	protein phosphatase 2 regulatory subunit Bgamma	5522
ENSG00000074219	1306.94	-0.566549	0.208194	0.00384004	0.0149732	TEAD2	TEA domain transcription factor 2	8463
ENSG00000074266	1080.62	1.05224	0.144626	9.77137e-14	4.08287e-12	EED	embryonic ectoderm development	8726
ENSG00000074276	1.65025	0.168071	0.617046	0.372546	NA	CDHR2	cadherin related family member 2	54825
ENSG00000074319	1457.08	0.190421	0.164856	0.22694	0.376602	TSG101	tumor susceptibility 101	7251
ENSG00000074356	730.786	-0.197424	0.148044	0.171021	0.307383	NCBP3	nuclear cap binding subunit 3	55421
ENSG00000074370	56.3448	2.38189	0.489649	1.52457e-07	1.97129e-06	ATP2A3	ATPase sarcoplasmic/endoplasmic reticulum Ca2+ transporting 3	489
ENSG00000074410	994.334	1.85452	0.236037	4.69426e-16	2.87232e-14	CA12	carbonic anhydrase 12	771
ENSG00000074416	2065.11	0.378848	0.196879	0.0394997	0.100276	MGLL	monoglyceride lipase	11343
ENSG00000074527	949.375	0.391806	0.209934	0.0466795	0.114171	NTN4	netrin 4	59277
ENSG00000074582	501.233	-0.955184	0.256749	5.6834e-05	0.000390725	BCS1L	BCS1 homolog, ubiquinol-cytochrome c reductase complex chaperone	617
ENSG00000074590	924.852	-0.836432	0.259335	0.00037484	0.00202374	NUAK1	NUAK family kinase 1	9891
ENSG00000074603	1082.08	0.19348	0.150328	0.183678	0.323243	DPP8	dipeptidyl peptidase 8	54878
ENSG00000074621	66.6365	0.901472	0.387827	0.0053463	0.019712	SLC24A1	solute carrier family 24 member 1	9187
ENSG00000074657	951.429	-0.224962	0.18863	0.20843	0.354037	ZNF532	zinc finger protein 532	55205
ENSG00000074660	7.82864	3.88852	2.35712	0.00152381	0.00680391	SCARF1	scavenger receptor class F member 1	8578
ENSG00000074695	6718.77	0.298741	0.177966	0.0800964	0.174042	LMAN1	lectin, mannose binding 1	3998
ENSG00000074696	3712.3	-0.622635	0.176641	0.000183632	0.00110071	HACD3	3-hydroxyacyl-CoA dehydratase 3	51495
ENSG00000074706	0.713412	0.0442967	0.600024	0.817887	NA	IPCEF1	interaction protein for cytohesin exchange factors 1	26034
ENSG00000074755	1032.65	0.736504	0.205236	0.000134167	0.000832326	ZZEF1	zinc finger ZZ-type and EF-hand domain containing 1	23140
ENSG00000074800	75045.4	0.209075	0.157059	0.163128	0.297259	ENO1	enolase 1	2023
ENSG00000074803	0.500982	0.0753497	0.604667	0.531604	NA	SLC12A1	solute carrier family 12 member 1	6557
ENSG00000074842	815.002	0.185892	0.224654	0.3773	0.539212	MYDGF	myeloid derived growth factor	56005
ENSG00000074855	69.6939	0.827294	0.335393	0.00451631	0.0171584	ANO8	anoctamin 8	57719
ENSG00000074935	1332.94	-1.07886	0.316492	0.000134465	0.000833688	TUBE1	tubulin epsilon 1	51175
ENSG00000074964	209.257	0.813133	0.275105	0.00106861	0.00501066	ARHGEF10L	Rho guanine nucleotide exchange factor 10 like	55160
ENSG00000074966	31.613	1.07428	0.585691	0.00996261	0.0331321	TXK	TXK tyrosine kinase	7294
ENSG00000075043	1.0809	0.0869096	0.597005	0.526269	NA	KCNQ2	potassium voltage-gated channel subfamily Q member 2	3785
ENSG00000075073	5.38132	-0.0628789	0.556932	0.779791	0.863188	TACR2	tachykinin receptor 2	6865
ENSG00000075089	1542.97	-0.083104	0.159826	0.586185	0.721911	ACTR6	actin related protein 6	64431
ENSG00000075131	329.408	-0.230444	0.177036	0.173395	0.310426	TIPIN	TIMELESS interacting protein	54962
ENSG00000075142	2474.7	-1.62668	0.188082	6.29336e-19	5.63177e-17	SRI	sorcin	6717
ENSG00000075151	2502	0.566961	0.169062	0.000446813	0.00236567	EIF4G3	eukaryotic translation initiation factor 4 gamma 3	8672
ENSG00000075188	1293.99	-0.601087	0.162187	0.00010731	0.000684087	NUP37	nucleoporin 37	79023
ENSG00000075213	1255.92	-0.0144191	0.229349	0.928195	0.957669	SEMA3A	semaphorin 3A	10371
ENSG00000075218	458.157	0.590978	0.18752	0.00089404	0.00429463	GTSE1	G2 and S-phase expressed 1	51512
ENSG00000075223	8871.23	0.18625	0.187521	0.29904	0.457931	SEMA3C	semaphorin 3C	10512
ENSG00000075234	401.579	-0.534644	0.16973	0.000914544	0.00437649	TTC38	tetratricopeptide repeat domain 38	55020
ENSG00000075239	1237.23	-1.10049	0.146516	2.92138e-14	1.36101e-12	ACAT1	acetyl-CoA acetyltransferase 1	38
ENSG00000075240	72.1485	0.0620701	0.297034	0.812507	0.883779	GRAMD4	GRAM domain containing 4	23151
ENSG00000075275	231.756	0.490142	0.224643	0.0182505	0.0543566	CELSR1	cadherin EGF LAG seven-pass G-type receptor 1	9620
ENSG00000075292	4351.11	0.227089	0.155613	0.127142	0.246915	ZNF638	zinc finger protein 638	27332
ENSG00000075303	879.376	0.143288	0.155606	0.340519	0.502703	SLC25A40	solute carrier family 25 member 40	55972
ENSG00000075336	999.936	-0.368705	0.158965	0.0161998	0.0494016	TIMM21	translocase of inner mitochondrial membrane 21	29090
ENSG00000075340	14.9425	-0.0479124	0.483036	0.867496	0.920507	ADD2	adducin 2	119
ENSG00000075391	1213.61	0.313501	0.204137	0.100386	0.206374	RASAL2	RAS protein activator like 2	9462
ENSG00000075399	152.027	1.55391	0.336069	5.15722e-07	5.92942e-06	VPS9D1	VPS9 domain containing 1	9605
ENSG00000075407	411.568	-0.483133	0.222694	0.019272	0.0567847	ZNF37A	zinc finger protein 37A	7587
ENSG00000075413	3659.84	0.472197	0.15385	0.00154282	0.00687594	MARK3	microtubule affinity regulating kinase 3	4140
ENSG00000075415	8272.45	-0.440182	0.206634	0.0225231	0.0643769	SLC25A3	solute carrier family 25 member 3	5250
ENSG00000075420	4842.27	0.750568	0.188378	2.84615e-05	0.000211438	FNDC3B	fibronectin type III domain containing 3B	64778
ENSG00000075426	4556.65	0.267397	0.180706	0.119707	0.235929	FOSL2	FOS like 2, AP-1 transcription factor subunit	2355
ENSG00000075429	2.40792	0.141489	0.606163	0.358937	NA	CACNG5	calcium voltage-gated channel auxiliary subunit gamma 5	27091
ENSG00000075461	1.03879	0.0969075	0.606346	0.550243	NA	CACNG4	calcium voltage-gated channel auxiliary subunit gamma 4	27092
ENSG00000075539	2212.38	1.04974	0.204065	6.94555e-08	9.76241e-07	FRYL	FRY like transcription coactivator	285527
ENSG00000075568	544.341	1.0218	0.215188	5.0163e-07	5.78288e-06	TMEM131	transmembrane protein 131	23505
ENSG00000075618	1268.58	0.141591	0.164289	0.370788	0.532585	FSCN1	fascin actin-bundling protein 1	6624
ENSG00000075624	28190.1	-0.485662	0.154898	0.00112518	0.00523517	ACTB	actin beta	60
ENSG00000075643	1696.1	-1.33097	0.195559	1.68453e-12	5.6529e-11	MOCOS	molybdenum cofactor sulfurase	55034
ENSG00000075651	362.198	0.443372	0.217636	0.0269584	0.0742955	PLD1	phospholipase D1	5337
ENSG00000075702	434.726	0.790906	0.33526	0.00618423	0.0222962	WDR62	WD repeat domain 62	284403
ENSG00000075711	4407.78	0.611615	0.196664	0.000969937	0.0046138	DLG1	discs large MAGUK scaffold protein 1	1739
ENSG00000075785	6163.78	0.377652	0.15463	0.00957726	0.0320891	RAB7A	RAB7A, member RAS oncogene family	7879
ENSG00000075790	27.8431	0.1628	0.389534	0.5864	0.722057	BCAP29	B cell receptor associated protein 29	55973
ENSG00000075826	83.3983	0.52607	0.319472	0.0570009	0.133531	SEC31B	SEC31 homolog B, COPII coat complex component	25956
ENSG00000075856	1275.28	-0.151887	0.132098	0.23132	0.382217	SART3	spliceosome associated factor 3, U4/U6 recycling protein	9733
ENSG00000075884	30.4145	0.997522	0.799668	0.0276814	0.0759034	ARHGAP15	Rho GTPase activating protein 15	55843
ENSG00000075914	606.536	-1.32853	0.215121	1.20277e-10	2.91229e-09	EXOSC7	exosome component 7	23016
ENSG00000075945	396.851	1.22879	0.218002	3.35187e-09	6.11104e-08	KIFAP3	kinesin associated protein 3	22920
ENSG00000075975	1232.46	-0.381531	0.153511	0.00923443	0.03112	MKRN2	makorin ring finger protein 2	23609
ENSG00000076003	3187.1	-1.0341	0.175521	9.00057e-10	1.84628e-08	MCM6	minichromosome maintenance complex component 6	4175
ENSG00000076043	1212.24	-1.22508	0.168682	7.2744e-14	3.13091e-12	REXO2	RNA exonuclease 2	25996
ENSG00000076053	1768.68	-0.305935	0.239077	0.162326	0.2962	RBM7	RNA binding motif protein 7	10179
ENSG00000076067	2810.83	-0.645657	0.221695	0.00172576	0.00756873	RBMS2	RNA binding motif single stranded interacting protein 2	5939
ENSG00000076108	1819.78	0.265667	0.174947	0.120245	0.236649	BAZ2A	bromodomain adjacent to zinc finger domain 2A	11176
ENSG00000076201	175.638	1.10282	0.356422	0.000397599	0.00213268	PTPN23	protein tyrosine phosphatase non-receptor type 23	25930
ENSG00000076242	1820.28	-0.00118972	0.151419	0.996155	0.997447	MLH1	mutL homolog 1	4292
ENSG00000076248	1442.23	-1.58826	0.21003	4.969e-15	2.57155e-13	UNG	uracil DNA glycosylase	7374
ENSG00000076258	7.89507	0.0979103	0.508371	0.729947	0.82908	FMO4	flavin containing dimethylaniline monoxygenase 4	2329
ENSG00000076321	422.134	0.163557	0.164658	0.294563	0.453257	KLHL20	kelch like family member 20	27252
ENSG00000076344	1.96095	0.400491	0.756828	0.0730869	NA	RGS11	regulator of G protein signaling 11	8786
ENSG00000076351	275.022	-1.30095	0.260746	9.58802e-08	1.29919e-06	SLC46A1	solute carrier family 46 member 1	113235
ENSG00000076356	1612.4	2.0923	0.269496	4.68254e-16	2.87232e-14	PLXNA2	plexin A2	5362
ENSG00000076382	2306.49	0.346106	0.186864	0.0529145	0.125838	SPAG5	sperm associated antigen 5	10615
ENSG00000076513	629.747	1.12924	0.194881	1.37119e-09	2.6968e-08	ANKRD13A	ankyrin repeat domain 13A	88455
ENSG00000076554	979.141	-0.0980077	0.14799	0.478532	0.634253	TPD52	tumor protein D52	7163
ENSG00000076555	96.3418	0.628416	0.375881	0.0395985	0.100467	ACACB	acetyl-CoA carboxylase beta	32
ENSG00000076604	1610.47	-0.178791	0.21468	0.370359	0.532161	TRAF4	TNF receptor associated factor 4	9618
ENSG00000076641	248.893	4.70541	0.333041	7.62407e-47	1.81936e-43	PAG1	phosphoprotein membrane anchor with glycosphingolipid microdomains 1	55824
ENSG00000076650	480.093	-0.418877	0.230415	0.0482179	0.117107	GPATCH1	G-patch domain containing 1	55094
ENSG00000076662	99.8122	-0.475505	0.36209	0.108065	0.218548	ICAM3	intercellular adhesion molecule 3	3385
ENSG00000076685	2995.55	-0.166864	0.204382	0.376449	0.53831	NT5C2	5'-nucleotidase, cytosolic II	22978
ENSG00000076706	1529.03	-0.174992	0.211481	0.373146	0.535055	MCAM	melanoma cell adhesion molecule	4162
ENSG00000076716	0.845772	0.0264388	0.584737	0.838877	NA	GPC4	glypican 4	2239
ENSG00000076770	2708	-0.790664	0.226196	0.000174025	0.00105076	MBNL3	muscleblind like splicing regulator 3	55796
ENSG00000076826	1.96645	-0.153735	0.603078	0.341521	NA	CAMSAP3	calmodulin regulated spectrin associated protein family member 3	57662
ENSG00000076864	79.1362	2.07606	0.363964	1.1276e-09	2.25699e-08	RAP1GAP	RAP1 GTPase activating protein	5909
ENSG00000076924	555.939	-0.459532	0.237249	0.034324	0.0901193	XAB2	XPA binding protein 2	56949
ENSG00000076928	383.874	0.581496	0.278214	0.0184327	0.0547323	ARHGEF1	Rho guanine nucleotide exchange factor 1	9138
ENSG00000076944	72.1759	0.252289	0.313294	0.34706	0.509036	STXBP2	syntaxin binding protein 2	6813
ENSG00000076984	160.124	0.194621	0.246272	0.389429	0.550827	MAP2K7	mitogen-activated protein kinase kinase 7	5609
ENSG00000077044	1479.72	0.492521	0.130171	9.09931e-05	0.000593278	DGKD	diacylglycerol kinase delta	8527
ENSG00000077063	21.5589	0.0712472	0.447843	0.816188	0.88666	CTTNBP2	cortactin binding protein 2	83992
ENSG00000077092	1.57947	0.131517	0.611363	0.400743	NA	RARB	retinoic acid receptor beta	5915
ENSG00000077097	4326.59	-0.731627	0.176433	1.22051e-05	0.000100388	TOP2B	DNA topoisomerase II beta	7155
ENSG00000077147	5120.23	0.193466	0.157215	0.205547	0.35032	TM9SF3	transmembrane 9 superfamily member 3	56889
ENSG00000077150	2039.78	0.441892	0.282954	0.0768729	0.168555	NFKB2	nuclear factor kappa B subunit 2	4791
ENSG00000077152	2049.17	-0.502649	0.16672	0.00164336	0.00726674	UBE2T	ubiquitin conjugating enzyme E2 T	29089
ENSG00000077157	494.306	0.584683	0.171836	0.00033556	0.00184648	PPP1R12B	protein phosphatase 1 regulatory subunit 12B	4660
ENSG00000077232	4655.78	0.0548517	0.154301	0.693215	0.804039	DNAJC10	DnaJ heat shock protein family (Hsp40) member C10	54431
ENSG00000077235	1438.57	0.211949	0.205337	0.268874	0.425447	GTF3C1	general transcription factor IIIC subunit 1	2975
ENSG00000077238	518.103	0.58962	0.179578	0.000588857	0.00300116	IL4R	interleukin 4 receptor	3566
ENSG00000077254	2714.3	0.203914	0.155125	0.171012	0.307383	USP33	ubiquitin specific peptidase 33	23032
ENSG00000077264	32.8481	-0.676225	0.591378	0.0717695	0.159498	PAK3	p21 (RAC1) activated kinase 3	5063
ENSG00000077274	1.97123	0.0649253	0.581044	0.711293	NA	CAPN6	calpain 6	827
ENSG00000077312	3050.49	-0.833064	0.190035	3.576e-06	3.3759e-05	SNRPA	small nuclear ribonucleoprotein polypeptide A	6626
ENSG00000077327	0.464578	-0.0569416	0.602324	0.590882	NA	SPAG6	sperm associated antigen 6	9576
ENSG00000077348	339.193	-0.25069	0.282678	0.312629	0.473143	EXOSC5	exosome component 5	56915
ENSG00000077380	2804.38	0.0537616	0.140377	0.720149	0.822817	DYNC1I2	dynein cytoplasmic 1 intermediate chain 2	1781
ENSG00000077420	21.1794	0.506827	0.505767	0.141092	0.267241	APBB1IP	amyloid beta precursor protein binding family B member 1 interacting protein	54518
ENSG00000077454	212.131	0.556463	0.332504	0.0480788	0.116875	LRCH4	leucine rich repeats and calponin homology domain containing 4	4034
ENSG00000077458	1081.02	0.135774	0.203073	0.462798	0.619786	FAM76B	family with sequence similarity 76 member B	143684
ENSG00000077463	87.05	0.0112041	0.357943	0.969829	0.981483	SIRT6	sirtuin 6	51548
ENSG00000077514	1870.06	-0.404243	0.137967	0.00239836	0.0100291	POLD3	DNA polymerase delta 3, accessory subunit	10714
ENSG00000077522	17.4692	-0.0363739	0.500519	0.888802	0.934368	ACTN2	actinin alpha 2	88
ENSG00000077549	1518.94	0.82947	0.24581	0.000229181	0.00133102	CAPZB	capping actin protein of muscle Z-line subunit beta	832
ENSG00000077585	199.837	1.87156	0.244173	2.27833e-15	1.24508e-13	GPR137B	G protein-coupled receptor 137B	7107
ENSG00000077684	864.335	-0.86206	0.126612	3.36291e-12	1.06214e-10	JADE1	jade family PHD finger 1	79960
ENSG00000077713	507.021	-0.480942	0.189863	0.00704433	0.0248262	SLC25A43	solute carrier family 25 member 43	203427
ENSG00000077721	2907.93	0.250013	0.152044	0.0898155	0.190046	UBE2A	ubiquitin conjugating enzyme E2 A	7319
ENSG00000077782	1188.78	1.63346	0.145591	4.84958e-30	1.55454e-27	FGFR1	fibroblast growth factor receptor 1	2260
ENSG00000077800	0.358771	-0.00997093	0.60084	0.885198	NA	FKBP6	FKBP prolyl isomerase family member 6 (inactive)	8468
ENSG00000077935	25.0902	0.0968261	0.4959	0.74345	0.837947	SMC1B	structural maintenance of chromosomes 1B	27127
ENSG00000077942	743.741	0.292147	0.195012	0.110869	0.222371	FBLN1	fibulin 1	2192
ENSG00000078018	1433.8	0.418493	0.261996	0.0753075	0.165698	MAP2	microtubule associated protein 2	4133
ENSG00000078043	1079.48	0.922548	0.143954	4.39156e-11	1.13091e-09	PIAS2	protein inhibitor of activated STAT 2	9063
ENSG00000078053	2.71154	-0.0641646	0.561329	0.756662	0.847366	AMPH	amphiphysin	273
ENSG00000078061	1053.41	-0.345314	0.137475	0.00960178	0.0321461	ARAF	A-Raf proto-oncogene, serine/threonine kinase	369
ENSG00000078070	529.611	-0.561288	0.170849	0.000581861	0.00296832	MCCC1	methylcrotonyl-CoA carboxylase subunit 1	56922
ENSG00000078081	1271.72	0.464202	0.525427	0.173181	0.310267	LAMP3	lysosomal associated membrane protein 3	27074
ENSG00000078098	1022.77	0.0270861	0.24976	0.904893	0.943734	FAP	fibroblast activation protein alpha	2191
ENSG00000078114	737.695	2.09163	0.203672	2.91191e-25	5.00313e-23	NEBL	nebulette	10529
ENSG00000078124	1286.24	1.16232	0.161831	1.34336e-13	5.50598e-12	ACER3	alkaline ceramidase 3	55331
ENSG00000078140	1462.75	0.176425	0.165791	0.276686	0.433955	UBE2K	ubiquitin conjugating enzyme E2 K	3093
ENSG00000078142	2018.49	0.614594	0.13869	4.94592e-06	4.50863e-05	PIK3C3	phosphatidylinositol 3-kinase catalytic subunit type 3	5289
ENSG00000078177	881.844	0.842041	0.207691	1.69368e-05	0.000134375	N4BP2	NEDD4 binding protein 2	55728
ENSG00000078237	205.549	0.376107	0.207214	0.0530647	0.126126	TIGAR	TP53 induced glycolysis regulatory phosphatase	57103
ENSG00000078246	1144.23	0.868394	0.185855	1.03023e-06	1.10742e-05	TULP3	TUB like protein 3	7289
ENSG00000078269	2183.81	1.07069	0.190808	4.6116e-09	8.17863e-08	SYNJ2	synaptojanin 2	8871
ENSG00000078295	1.56376	-0.105181	0.582765	0.630849	NA	ADCY2	adenylate cyclase 2	108
ENSG00000078304	3088.06	-0.152364	0.144292	0.263632	0.419813	PPP2R5C	protein phosphatase 2 regulatory subunit B'gamma	5527
ENSG00000078319	336.489	-0.897389	0.227996	2.48082e-05	0.000187608	PMS2P1	PMS1 homolog 2, mismatch repair system component pseudogene 1	5379
ENSG00000078328	0.564652	0.0490845	0.599966	0.930312	NA	RBFOX1	RNA binding fox-1 homolog 1	54715
ENSG00000078369	5801.05	0.0649143	0.12657	0.60958	0.740704	GNB1	G protein subunit beta 1	2782
ENSG00000078399	40.0142	-1.1689	0.593453	0.0070383	0.0248131	HOXA9	homeobox A9	3205
ENSG00000078401	2290.78	0.0229201	0.420608	0.944835	0.967217	EDN1	endothelin 1	1906
ENSG00000078403	1512.05	-0.269922	0.162288	0.0823894	0.177748	MLLT10	MLLT10 histone lysine methyltransferase DOT1L cofactor	8028
ENSG00000078487	32.3039	0.145417	0.413327	0.633332	0.758833	ZCWPW1	zinc finger CW-type and PWWP domain containing 1	55063
ENSG00000078549	0.732577	0.0380258	0.600203	0.942531	NA	ADCYAP1R1	ADCYAP receptor type I	117
ENSG00000078618	4040.03	-0.402287	0.162491	0.0098478	0.0328316	NRDC	nardilysin convertase	4898
ENSG00000078668	5843.01	0.641778	0.183195	0.000233044	0.00134981	VDAC3	voltage dependent anion channel 3	7419
ENSG00000078674	2114.26	0.0712034	0.166638	0.657871	0.777801	PCM1	pericentriolar material 1	5108
ENSG00000078687	15.8258	0.127406	0.474485	0.670275	0.788147	TNRC6C	trinucleotide repeat containing adaptor 6C	57690
ENSG00000078699	301.533	0.486247	0.18946	0.00672765	0.0239182	CBFA2T2	CBFA2/RUNX1 partner transcriptional co-repressor 2	9139
ENSG00000078747	3470.51	0.271126	0.166604	0.0890907	0.188847	ITCH	itchy E3 ubiquitin protein ligase	83737
ENSG00000078795	3.27299	0.108284	0.575118	0.606427	0.737985	PKD2L2	polycystin 2 like 2, transient receptor potential cation channel	27039
ENSG00000078804	75.3927	1.95098	0.604021	0.000104233	0.000667248	TP53INP2	tumor protein p53 inducible nuclear protein 2	58476
ENSG00000078808	1792.54	-0.00093803	0.211028	0.997568	0.998266	SDF4	stromal cell derived factor 4	51150
ENSG00000078814	1.2009	0.132083	0.610765	0.404344	NA	MYH7B	myosin heavy chain 7B	57644
ENSG00000078900	53.2428	1.70446	0.428231	6.19568e-06	5.494e-05	TP73	tumor protein p73	7161
ENSG00000078902	120.613	0.218552	0.266078	0.368713	0.53047	TOLLIP	toll interacting protein	54472
ENSG00000078967	426.356	-0.334912	0.194249	0.067754	0.152548	UBE2D4	ubiquitin conjugating enzyme E2 D4 (putative)	51619
ENSG00000079134	1389.19	-0.836144	0.171157	3.06223e-07	3.70521e-06	THOC1	THO complex 1	9984
ENSG00000079150	300.189	-0.524202	0.16911	0.00119683	0.00551832	FKBP7	FKBP prolyl isomerase 7	51661
ENSG00000079156	504.441	0.417474	0.243537	0.0603276	0.139558	OSBPL6	oxysterol binding protein like 6	114880
ENSG00000079215	1613.78	-0.716533	0.258583	0.00209676	0.00892431	SLC1A3	solute carrier family 1 member 3	6507
ENSG00000079246	20147.3	-0.343816	0.120785	0.00315622	0.0126774	XRCC5	X-ray repair cross complementing 5	7520
ENSG00000079257	1789.42	0.457629	0.261028	0.0541019	0.128157	LXN	latexin	56925
ENSG00000079263	69.2557	0.264668	0.436406	0.398535	0.559727	SP140	SP140 nuclear body protein	11262
ENSG00000079277	1038.15	0.278816	0.152834	0.059725	0.138514	MKNK1	MAPK interacting serine/threonine kinase 1	8569
ENSG00000079308	914.514	2.63662	0.252803	5.13278e-27	1.10237e-24	TNS1	tensin 1	7145
ENSG00000079313	61.5307	-0.106795	0.276415	0.661658	0.780977	REXO1	RNA exonuclease 1 homolog	57455
ENSG00000079332	28509.7	-0.249364	0.207635	0.19835	0.341524	SAR1A	secretion associated Ras related GTPase 1A	56681
ENSG00000079335	611.431	0.652144	0.195411	0.000411282	0.00219511	CDC14A	cell division cycle 14A	8556
ENSG00000079337	227.599	1.6713	0.323158	2.4536e-08	3.74261e-07	RAPGEF3	Rap guanine nucleotide exchange factor 3	10411
ENSG00000079385	934.058	3.29343	0.351606	2.6344e-21	3.04188e-19	CEACAM1	CEA cell adhesion molecule 1	634
ENSG00000079387	1906.13	-0.233842	0.146199	0.100597	0.206709	SENP1	SUMO specific peptidase 1	29843
ENSG00000079432	445.398	0.529157	0.30112	0.0454041	0.111754	CIC	capicua transcriptional repressor	23152
ENSG00000079435	1.36284	-0.131462	0.591324	0.470699	NA	LIPE	lipase E, hormone sensitive type	3991
ENSG00000079459	3932.35	-0.877296	0.220734	2.28889e-05	0.000175003	FDFT1	farnesyl-diphosphate farnesyltransferase 1	2222
ENSG00000079462	58.2576	-0.44164	0.437268	0.17237	0.309239	PAFAH1B3	platelet activating factor acetylhydrolase 1b catalytic subunit 3	5050
ENSG00000079482	485.724	0.723485	0.186022	4.45626e-05	0.000316492	OPHN1	oligophrenin 1	4983
ENSG00000079557	0.832147	0.0460785	0.59986	0.763498	NA	AFM	afamin	173
ENSG00000079616	1466.24	-0.307754	0.182755	0.0762766	0.167523	KIF22	kinesin family member 22	3835
ENSG00000079691	1534.03	-0.0968461	0.156369	0.519084	0.669006	CARMIL1	capping protein regulator and myosin 1 linker 1	55604
ENSG00000079739	2134.49	0.480423	0.202543	0.0119605	0.0384948	PGM1	phosphoglucomutase 1	5236
ENSG00000079785	1498.46	-0.380881	0.129604	0.00258441	0.0106906	DDX1	DEAD-box helicase 1	1653
ENSG00000079805	1862.55	0.753431	0.177056	8.53514e-06	7.3119e-05	DNM2	dynamin 2	1785
ENSG00000079819	741.224	0.727354	0.237385	0.00088024	0.00423972	EPB41L2	erythrocyte membrane protein band 4.1 like 2	2037
ENSG00000079841	17.4021	0.0497224	0.432481	0.866896	0.920105	RIMS1	regulating synaptic membrane exocytosis 1	22999
ENSG00000079931	9.72527	0.809107	0.750843	0.0478482	0.116399	MOXD1	monooxygenase DBH like 1	26002
ENSG00000079950	928.836	0.205393	0.173983	0.219793	0.368702	STX7	syntaxin 7	8417
ENSG00000079974	128.758	-0.433682	0.298893	0.095648	0.198919	RABL2B	RAB, member of RAS oncogene family like 2B	11158
ENSG00000079999	507.852	-0.490395	0.233438	0.0205991	0.0599386	KEAP1	kelch like ECH associated protein 1	9817
ENSG00000080031	95.1772	5.81601	0.756504	1.87374e-14	9.08403e-13	PTPRH	protein tyrosine phosphatase receptor type H	5794
ENSG00000080189	413.312	0.175994	0.204852	0.361226	0.523269	SLC35C2	solute carrier family 35 member C2	51006
ENSG00000080200	1005.78	1.01565	0.220747	1.09735e-06	1.17078e-05	CRYBG3	crystallin beta-gamma domain containing 3	131544
ENSG00000080224	293.013	-0.156745	0.183616	0.357057	0.519613	EPHA6	EPH receptor A6	285220
ENSG00000080298	264.249	-0.107296	0.210584	0.589379	0.72452	RFX3	regulatory factor X3	5991
ENSG00000080345	4228.15	-0.0979289	0.191298	0.639584	0.763979	RIF1	replication timing regulatory factor 1	55183
ENSG00000080371	1170.8	0.288804	0.13984	0.0350555	0.0916276	RAB21	RAB21, member RAS oncogene family	23011
ENSG00000080493	7.062	2.33515	1.3799	0.00308063	0.0124156	SLC4A4	solute carrier family 4 member 4	8671
ENSG00000080503	1079.09	0.349175	0.162444	0.0253187	0.0707731	SMARCA2	SWI/SNF related, matrix associated, actin dependent regulator of chromatin, subfamily a, member 2	6595
ENSG00000080511	0.612865	0.0484491	0.601169	0.832337	NA	RDH8	retinol dehydrogenase 8	50700
ENSG00000080546	393.824	1.06529	0.270817	2.13592e-05	0.000164538	SESN1	sestrin 1	27244
ENSG00000080561	418.391	1.92385	0.282634	8.58237e-13	3.00691e-11	MID2	midline 2	11043
ENSG00000080572	1.10274	-0.196138	0.638634	0.180669	NA	DNAAF6	dynein axonemal assembly factor 6	139212
ENSG00000080573	5.1062	0.148219	0.5712	0.493918	0.647533	COL5A3	collagen type V alpha 3 chain	50509
ENSG00000080603	120.962	0.105246	0.249078	0.65196	0.773659	SRCAP	Snf2 related CREBBP activator protein	10847
ENSG00000080608	2740.82	-1.73848	0.147024	3.09516e-33	1.23101e-30	PUM3	pumilio RNA binding family member 3	9933
ENSG00000080644	2.59102	0.199866	0.627801	0.333128	NA	CHRNA3	cholinergic receptor nicotinic alpha 3 subunit	1136
ENSG00000080709	0.679835	-0.0694378	0.601813	0.597994	NA	KCNN2	potassium calcium-activated channel subfamily N member 2	3781
ENSG00000080802	528.981	0.865557	0.181485	5.53829e-07	6.32019e-06	CNOT4	CCR4-NOT transcription complex subunit 4	4850
ENSG00000080815	2928.92	0.401181	0.153634	0.00670419	0.0238545	PSEN1	presenilin 1	5663
ENSG00000080819	555.21	0.55513	0.196607	0.00281748	0.0115106	CPOX	coproporphyrinogen oxidase	1371
ENSG00000080822	2577.42	1.25238	0.195057	2.77376e-11	7.42794e-10	CLDND1	claudin domain containing 1	56650
ENSG00000080823	169.013	0.245791	0.220568	0.23036	0.3811	MOK	MOK protein kinase	5891
ENSG00000080824	13485.9	-0.688326	0.249149	0.00222157	0.00938116	HSP90AA1	heat shock protein 90 alpha family class A member 1	3320
ENSG00000080839	998.066	-0.111491	0.190071	0.534193	0.680599	RBL1	RB transcriptional corepressor like 1	5933
ENSG00000080845	447.65	1.86431	0.285335	4.65345e-12	1.42979e-10	DLGAP4	DLG associated protein 4	22839
ENSG00000080854	3.95802	0.730336	1.19933	0.0339564	0.089396	IGSF9B	immunoglobulin superfamily member 9B	22997
ENSG00000080947	17.2318	0.597865	0.503301	0.0943348	0.196788	CROCCP3	CROCC pseudogene 3	114819
ENSG00000080986	1669.6	-0.106948	0.131725	0.404556	0.565594	NDC80	NDC80 kinetochore complex component	10403
ENSG00000081014	1201.57	0.0901483	0.131219	0.489042	0.643339	AP4E1	adaptor related protein complex 4 subunit epsilon 1	23431
ENSG00000081019	591.159	0.305626	0.183696	0.0799017	0.17383	RSBN1	round spermatid basic protein 1	54665
ENSG00000081026	490.757	1.05507	0.197878	2.474e-08	3.76571e-07	MAGI3	membrane associated guanylate kinase, WW and PDZ domain containing 3	260425
ENSG00000081041	4634.52	0.120693	0.511998	0.676136	0.792357	CXCL2	C-X-C motif chemokine ligand 2	2920
ENSG00000081051	15.0492	0.200365	0.532397	0.49187	0.645793	AFP	alpha fetoprotein	174
ENSG00000081052	487.285	0.463235	0.200013	0.0137317	0.0431055	COL4A4	collagen type IV alpha 4 chain	1286
ENSG00000081059	93.3511	1.10618	0.27554	1.31161e-05	0.000106824	TCF7	transcription factor 7	6932
ENSG00000081087	954.565	0.526552	0.175755	0.00168639	0.007433	OSTM1	osteoclastogenesis associated transmembrane protein 1	28962
ENSG00000081138	1.13596	0.138237	0.601023	0.403692	NA	CDH7	cadherin 7	1005
ENSG00000081148	19.6846	2.33781	0.651284	2.64638e-05	0.000198659	IMPG2	interphotoreceptor matrix proteoglycan 2	50939
ENSG00000081154	3944.02	-0.556826	0.17229	0.000674473	0.00337583	PCNP	PEST proteolytic signal containing nuclear protein	57092
ENSG00000081177	334.238	-0.442115	0.191346	0.0137891	0.0432145	EXD2	exonuclease 3'-5' domain containing 2	55218
ENSG00000081181	755.58	1.34227	0.230473	9.56176e-10	1.94652e-08	ARG2	arginase 2	384
ENSG00000081189	939.267	-0.317566	0.237656	0.146583	0.274607	MEF2C	myocyte enhancer factor 2C	4208
ENSG00000081237	4.33722	-0.410426	0.715326	0.149787	0.279252	PTPRC	protein tyrosine phosphatase receptor type C	5788
ENSG00000081248	1.58453	0.0398617	0.602114	0.6131	NA	CACNA1S	calcium voltage-gated channel subunit alpha1 S	779
ENSG00000081277	74.7271	5.48802	0.887694	5.31959e-10	1.14593e-08	PKP1	plakophilin 1	5317
ENSG00000081307	1118.58	-0.522478	0.165439	0.000999047	0.00472715	UBA5	ubiquitin like modifier activating enzyme 5	79876
ENSG00000081320	1278.66	-0.00524192	0.200792	0.9894	0.993378	STK17B	serine/threonine kinase 17b	9262
ENSG00000081377	349.668	-0.731082	0.200341	0.000113873	0.000719306	CDC14B	cell division cycle 14B	8555
ENSG00000081386	698.853	-0.535342	0.188548	0.00296377	0.0119987	ZNF510	zinc finger protein 510	22869
ENSG00000081479	37.0769	3.77837	0.851483	2.10394e-06	2.08424e-05	LRP2	LDL receptor related protein 2	4036
ENSG00000081665	10.4764	0.563127	0.626476	0.121393	0.23838	ZNF506	zinc finger protein 506	440515
ENSG00000081692	161.951	-0.552144	0.326385	0.0460952	0.113038	JMJD4	jumonji domain containing 4	65094
ENSG00000081721	853.893	-0.532582	0.204562	0.00543827	0.0200065	DUSP12	dual specificity phosphatase 12	11266
ENSG00000081760	489.889	-0.067951	0.208618	0.722623	0.824124	AACS	acetoacetyl-CoA synthetase	65985
ENSG00000081791	1191.19	-0.614104	0.131068	1.47691e-06	1.52278e-05	DELE1	DAP3 binding cell death enhancer 1	9812
ENSG00000081803	87.042	0.69055	0.333514	0.015387	0.0474128	CADPS2	calcium dependent secretion activator 2	93664
ENSG00000081818	2.03205	-0.119667	0.588659	0.448858	NA	PCDHB4	protocadherin beta 4	56131
ENSG00000081853	1.73831	-0.211583	0.640794	0.174301	NA	PCDHGA2	protocadherin gamma subfamily A, 2	56113
ENSG00000081870	4309.94	0.485297	0.2215	0.0178351	0.0533381	HSPB11	heat shock protein family B (small) member 11	51668
ENSG00000081913	365.291	0.277946	0.167458	0.0829477	0.178715	PHLPP1	PH domain and leucine rich repeat protein phosphatase 1	23239
ENSG00000081923	203.294	1.4399	0.244469	4.96367e-10	1.07682e-08	ATP8B1	ATPase phospholipid transporting 8B1	5205
ENSG00000081985	2.09816	-0.335699	0.703944	0.0845406	NA	IL12RB2	interleukin 12 receptor subunit beta 2	3595
ENSG00000082014	26.3955	0.201611	0.412091	0.508368	0.660055	SMARCD3	SWI/SNF related, matrix associated, actin dependent regulator of chromatin, subfamily d, member 3	6604
ENSG00000082068	3611.8	-0.376404	0.120131	0.00126826	0.00580406	WDR70	WD repeat domain 70	55100
ENSG00000082074	38.6404	0.206614	0.418479	0.497079	0.650564	FYB1	FYN binding protein 1	2533
ENSG00000082126	17.2039	2.19333	0.698134	0.000126656	0.000790061	MPP4	membrane palmitoylated protein 4	58538
ENSG00000082146	375.061	0.214931	0.219477	0.296277	0.455128	STRADB	STE20 related adaptor beta	55437
ENSG00000082153	13185.3	0.571694	0.151759	9.08149e-05	0.000592297	BZW1	basic leucine zipper and W2 domains 1	9689
ENSG00000082196	65.3146	-0.392167	0.298896	0.133259	0.25597	C1QTNF3	C1q and TNF related 3	114899
ENSG00000082212	2517.04	-0.453699	0.155359	0.00241421	0.0100836	ME2	malic enzyme 2	4200
ENSG00000082213	2248.9	-0.426421	0.184962	0.0137031	0.0430379	C5orf22	chromosome 5 open reading frame 22	55322
ENSG00000082258	1860.92	0.325675	0.183513	0.0598984	0.138879	CCNT2	cyclin T2	905
ENSG00000082269	693.626	0.366639	0.192151	0.0424435	0.106032	FAM135A	family with sequence similarity 135 member A	57579
ENSG00000082397	1.02118	-0.124062	0.597399	0.461163	NA	EPB41L3	erythrocyte membrane protein band 4.1 like 3	23136
ENSG00000082438	561.704	-0.0595106	0.210094	0.772536	0.857766	COBLL1	cordon-bleu WH2 repeat protein like 1	22837
ENSG00000082458	3685.45	0.049425	0.140249	0.71533	0.819281	DLG3	discs large MAGUK scaffold protein 3	1741
ENSG00000082482	43.2409	-0.258864	0.381158	0.38134	0.543195	KCNK2	potassium two pore domain channel subfamily K member 2	3776
ENSG00000082497	5.56817	-0.653321	0.823329	0.0846863	0.1816	SERTAD4	SERTA domain containing 4	56256
ENSG00000082512	444.316	0.00225609	0.200829	0.999706	0.999799	TRAF5	TNF receptor associated factor 5	7188
ENSG00000082515	1948.1	-0.745595	0.226058	0.000371536	0.00200994	MRPL22	mitochondrial ribosomal protein L22	29093
ENSG00000082516	937.774	-2.72643	0.23104	2.26218e-33	9.16693e-31	GEMIN5	gem nuclear organelle associated protein 5	25929
ENSG00000082641	4365.01	0.536775	0.182729	0.00183583	0.00798414	NFE2L1	nuclear factor, erythroid 2 like 1	4779
ENSG00000082684	5.00902	3.74401	2.95776	0.00531403	0.0196234	SEMA5B	semaphorin 5B	54437
ENSG00000082701	1986.49	0.932473	0.189573	2.66788e-07	3.26299e-06	GSK3B	glycogen synthase kinase 3 beta	2932
ENSG00000082781	3508.74	0.336568	0.168797	0.0372651	0.0959068	ITGB5	integrin subunit beta 5	3693
ENSG00000082805	1213.92	0.882297	0.191953	1.27646e-06	1.33795e-05	ERC1	ELKS/RAB6-interacting/CAST family member 1	23085
ENSG00000082898	6294.87	-0.109291	0.151317	0.454025	0.611853	XPO1	exportin 1	7514
ENSG00000082929	3.25187	2.9626	6.05651	0.00909975	0.0307433	LINC01587	long intergenic non-protein coding RNA 1587	10141
ENSG00000082996	2390.55	0.0233994	0.226088	0.912604	0.947973	RNF13	ring finger protein 13	11342
ENSG00000083067	5.2491	0.0522692	0.528536	0.837604	0.900091	TRPM3	transient receptor potential cation channel subfamily M member 3	80036
ENSG00000083093	1083.29	-0.210313	0.186452	0.238286	0.390275	PALB2	partner and localizer of BRCA2	79728
ENSG00000083097	421.369	-0.117845	0.18985	0.506988	0.658995	DOP1A	DOP1 leucine zipper like protein A	23033
ENSG00000083099	1797.64	-0.82021	0.172034	6.47137e-07	7.25774e-06	LYRM2	LYR motif containing 2	57226
ENSG00000083123	422.003	-0.156246	0.217623	0.433022	0.592319	BCKDHB	branched chain keto acid dehydrogenase E1 subunit beta	594
ENSG00000083168	800.976	0.247732	0.185567	0.160354	0.293623	KAT6A	lysine acetyltransferase 6A	7994
ENSG00000083223	2476	1.25257	0.203691	1.43358e-10	3.42101e-09	TUT7	terminal uridylyl transferase 7	79670
ENSG00000083290	197.85	0.142845	0.260003	0.543126	0.686927	ULK2	unc-51 like autophagy activating kinase 2	9706
ENSG00000083307	0.746636	0.0542761	0.598063	0.89481	NA	GRHL2	grainyhead like transcription factor 2	79977
ENSG00000083312	11675.2	-0.339548	0.14712	0.0166607	0.0505613	TNPO1	transportin 1	3842
ENSG00000083444	3503.11	1.10096	0.260272	5.1542e-06	4.6747e-05	PLOD1	procollagen-lysine,2-oxoglutarate 5-dioxygenase 1	5351
ENSG00000083454	404.264	-0.969777	0.260818	5.16771e-05	0.000359065	P2RX5	purinergic receptor P2X 5	5026
ENSG00000083457	934.552	-0.806971	0.17381	1.06854e-06	1.14402e-05	ITGAE	integrin subunit alpha E	3682
ENSG00000083520	3252.04	0.319979	0.143576	0.0213074	0.0615825	DIS3	DIS3 homolog, exosome endoribonuclease and 3'-5' exoribonuclease	22894
ENSG00000083535	1059.75	-0.0563612	0.192202	0.766251	0.853656	PIBF1	progesterone immunomodulatory binding factor 1	10464
ENSG00000083544	1445.58	-0.637168	0.244983	0.00443473	0.0168903	TDRD3	tudor domain containing 3	81550
ENSG00000083635	134.49	-0.656502	0.243003	0.00295294	0.0119639	NUFIP1	nuclear FMR1 interacting protein 1	26747
ENSG00000083642	1369.19	0.0980559	0.157217	0.520553	0.669697	PDS5B	PDS5 cohesin associated factor B	23047
ENSG00000083720	10012.9	-0.228667	0.100923	0.0213612	0.0616924	OXCT1	3-oxoacid CoA-transferase 1	5019
ENSG00000083750	333.231	-0.666429	0.184954	0.00015168	0.000929157	RRAGB	Ras related GTP binding B	10325
ENSG00000083782	0.459536	0.0436144	0.60075	0.941539	NA	EPYC	epiphycan	1833
ENSG00000083799	3572.09	1.18094	0.219456	1.63353e-08	2.56645e-07	CYLD	CYLD lysine 63 deubiquitinase	1540
ENSG00000083807	377.992	-0.597124	0.343766	0.0376194	0.0966103	SLC27A5	solute carrier family 27 member 5	10998
ENSG00000083812	224.937	-0.432902	0.257046	0.0620493	0.142527	ZNF324	zinc finger protein 324	25799
ENSG00000083814	46.8644	-0.614627	0.374213	0.0450836	0.11109	ZNF671	zinc finger protein 671	79891
ENSG00000083817	261.419	-1.10261	0.236729	7.54812e-07	8.35193e-06	ZNF416	zinc finger protein 416	55659
ENSG00000083828	668.916	-0.187014	0.183372	0.278195	0.435844	ZNF586	zinc finger protein 586	54807
ENSG00000083838	47.4319	-0.123586	0.397329	0.681795	0.796114	ZNF446	zinc finger protein 446	55663
ENSG00000083844	1270.13	-0.097703	0.17113	0.523307	0.671912	ZNF264	zinc finger protein 264	9422
ENSG00000083845	8825.04	-0.0461289	0.22682	0.824036	0.891668	RPS5	ribosomal protein S5	6193
ENSG00000083857	6445.97	0.632875	0.165902	7.05133e-05	0.000472074	FAT1	FAT atypical cadherin 1	2195
ENSG00000083896	1732.78	0.239551	0.169208	0.138743	0.263959	YTHDC1	YTH domain containing 1	91746
ENSG00000083937	3871.03	0.0554523	0.168787	0.725505	0.826063	CHMP2B	charged multivesicular body protein 2B	25978
ENSG00000084070	633.379	0.246535	0.166399	0.122583	0.240057	SMAP2	small ArfGAP2	64744
ENSG00000084072	1384.75	-0.541707	0.151454	0.000225251	0.00131078	PPIE	peptidylprolyl isomerase E	10450
ENSG00000084073	4381.54	-0.860146	0.1705	1.83048e-07	2.31527e-06	ZMPSTE24	zinc metallopeptidase STE24	10269
ENSG00000084090	2431.05	-0.61323	0.157633	5.30871e-05	0.000367672	STARD7	StAR related lipid transfer domain containing 7	56910
ENSG00000084092	621.876	-0.772912	0.227226	0.000210446	0.00123999	NOA1	nitric oxide associated 1	84273
ENSG00000084093	1960.35	-0.284173	0.201683	0.130144	0.251531	REST	RE1 silencing transcription factor	5978
ENSG00000084110	11.1015	0.566774	0.566687	0.11773	0.232697	HAL	histidine ammonia-lyase	3034
ENSG00000084112	406.709	0.40892	0.154487	0.00545087	0.0200425	SSH1	slingshot protein phosphatase 1	54434
ENSG00000084207	2797.96	0.173979	0.255097	0.452909	0.610885	GSTP1	glutathione S-transferase pi 1	2950
ENSG00000084234	3441.63	0.125144	0.139409	0.3586	0.521047	APLP2	amyloid beta precursor like protein 2	334
ENSG00000084444	228.221	0.548016	0.191735	0.00256643	0.0106305	FAM234B	family with sequence similarity 234 member B	57613
ENSG00000084453	1.63449	0.108672	0.604508	0.533377	NA	SLCO1A2	solute carrier organic anion transporter family member 1A2	6579
ENSG00000084463	1449.44	-0.0785466	0.146406	0.562519	0.703041	WBP11	WW domain binding protein 11	51729
ENSG00000084623	9370.39	-0.550614	0.137098	3.52073e-05	0.000256495	EIF3I	eukaryotic translation initiation factor 3 subunit I	8668
ENSG00000084628	34.0545	0.446638	0.491303	0.174698	0.311912	NKAIN1	sodium/potassium transporting ATPase interacting 1	79570
ENSG00000084636	166.726	0.847566	0.418252	0.0119195	0.0383917	COL16A1	collagen type XVI alpha 1 chain	1307
ENSG00000084652	2528.3	0.0387182	0.0938818	0.678562	0.793979	TXLNA	taxilin alpha	200081
ENSG00000084676	442.867	0.726968	0.216665	0.00031248	0.00173415	NCOA1	nuclear receptor coactivator 1	8648
ENSG00000084693	1121.64	-0.0526988	0.229102	0.805162	0.879352	AGBL5	AGBL carboxypeptidase 5	60509
ENSG00000084710	6.71537	0.531239	0.768279	0.105029	0.213812	EFR3B	EFR3 homolog B	22979
ENSG00000084731	123.31	1.73553	0.350025	8.55417e-08	1.17467e-06	KIF3C	kinesin family member 3C	3797
ENSG00000084733	4670.36	-0.0520677	0.190257	0.771146	0.856769	RAB10	RAB10, member RAS oncogene family	10890
ENSG00000084734	47.0881	4.61324	1.22109	8.06824e-06	6.95352e-05	GCKR	glucokinase regulator	2646
ENSG00000084754	5168.69	-0.0612932	0.131353	0.638962	0.763576	HADHA	hydroxyacyl-CoA dehydrogenase trifunctional multienzyme complex subunit alpha	3030
ENSG00000084764	38.5285	0.857877	0.392868	0.00862715	0.0294244	MAPRE3	microtubule associated protein RP/EB family member 3	22924
ENSG00000084774	864.413	-1.54853	0.216613	1.40183e-13	5.72379e-12	CAD	carbamoyl-phosphate synthetase 2, aspartate transcarbamylase, and dihydroorotase	790
ENSG00000085063	24775.1	0.222402	0.186747	0.21537	0.36286	CD59	CD59 molecule (CD59 blood group)	966
ENSG00000085117	241.733	0.925492	0.265868	0.000140649	0.000868275	CD82	CD82 molecule	3732
ENSG00000085185	63.1672	2.55035	0.499229	2.1813e-08	3.34627e-07	BCORL1	BCL6 corepressor like 1	63035
ENSG00000085224	2731.08	0.067215	0.194069	0.746873	0.840041	ATRX	ATRX chromatin remodeler	546
ENSG00000085231	1894.25	-0.717743	0.185516	4.64265e-05	0.00032724	AK6	adenylate kinase 6	102157402
ENSG00000085265	0.51902	-0.042701	0.600855	0.688939	NA	FCN1	ficolin 1	2219
ENSG00000085274	2322.54	-0.614063	0.203406	0.0012575	0.00575974	MYNN	myoneurin	55892
ENSG00000085276	1177.33	0.183741	0.120045	0.119773	0.235976	MECOM	MDS1 and EVI1 complex locus	2122
ENSG00000085365	4001.41	-0.0274426	0.206695	0.872789	0.92353	SCAMP1	secretory carrier membrane protein 1	9522
ENSG00000085377	380.95	0.967263	0.220553	3.27764e-06	3.12445e-05	PREP	prolyl endopeptidase	5550
ENSG00000085382	301.529	0.487789	0.199291	0.00893474	0.0303031	HACE1	HECT domain and ankyrin repeat containing E3 ubiquitin protein ligase 1	57531
ENSG00000085415	1343.74	-1.19247	0.181887	9.35549e-12	2.73e-10	SEH1L	SEH1 like nucleoporin	81929
ENSG00000085433	964.352	1.48196	0.175656	4.58797e-18	3.64947e-16	WDR47	WD repeat domain 47	22911
ENSG00000085449	1338.13	-0.193715	0.19376	0.288714	0.447607	WDFY1	WD repeat and FYVE domain containing 1	57590
ENSG00000085465	15.9412	0.360887	0.510523	0.273604	0.430585	OVGP1	oviductal glycoprotein 1	5016
ENSG00000085491	4172.21	-0.55032	0.218611	0.00655212	0.0234143	SLC25A24	solute carrier family 25 member 24	29957
ENSG00000085511	587.862	-0.22108	0.146614	0.117693	0.232668	MAP3K4	mitogen-activated protein kinase kinase kinase 4	4216
ENSG00000085514	1.97458	0.0668395	0.575664	0.721615	NA	PILRA	paired immunoglobin like type 2 receptor alpha	29992
ENSG00000085552	6.90578	-0.339965	0.604636	0.245143	0.398616	IGSF9	immunoglobulin superfamily member 9	57549
ENSG00000085563	158.175	-0.249381	0.249419	0.269678	0.426345	ABCB1	ATP binding cassette subfamily B member 1	5243
ENSG00000085644	70.2205	-0.0324849	0.334867	0.90331	0.942819	ZNF213	zinc finger protein 213	7760
ENSG00000085662	4531.97	-0.300902	0.247425	0.180809	0.319766	AKR1B1	aldo-keto reductase family 1 member B	231
ENSG00000085719	2030.9	-0.49882	0.16663	0.00171853	0.00754319	CPNE3	copine 3	8895
ENSG00000085721	2490.38	-0.0309183	0.182275	0.856688	0.913059	RRN3	RRN3 homolog, RNA polymerase I transcription factor	54700
ENSG00000085733	3293.08	-0.281539	0.160243	0.0671061	0.151422	CTTN	cortactin	2017
ENSG00000085741	28.6742	2.20885	0.784376	0.000299577	0.00167422	WNT11	Wnt family member 11	7481
ENSG00000085760	907.596	-0.798616	0.159826	2.08206e-07	2.60736e-06	MTIF2	mitochondrial translational initiation factor 2	4528
ENSG00000085788	930.309	-0.0670869	0.177914	0.685211	0.79789	DDHD2	DDHD domain containing 2	23259
ENSG00000085831	39.7729	0.0443367	0.405735	0.881514	0.929146	TTC39A	tetratricopeptide repeat domain 39A	22996
ENSG00000085832	2794.25	-0.0235042	0.173828	0.892636	0.936366	EPS15	epidermal growth factor receptor pathway substrate 15	2060
ENSG00000085840	1349.92	-0.0787893	0.143988	0.569261	0.708531	ORC1	origin recognition complex subunit 1	4998
ENSG00000085871	2482.2	0.0164248	0.208501	0.916332	0.950498	MGST2	microsomal glutathione S-transferase 2	4258
ENSG00000085872	213.245	-0.282321	0.227022	0.178512	0.31693	CHERP	calcium homeostasis endoplasmic reticulum protein	10523
ENSG00000085978	2338.71	1.29991	0.196388	5.43144e-12	1.64297e-10	ATG16L1	autophagy related 16 like 1	55054
ENSG00000085982	372.094	-0.232589	0.162533	0.136453	0.260854	USP40	ubiquitin specific peptidase 40	55230
ENSG00000085998	1556.55	-0.0556084	0.21407	0.797006	0.873689	POMGNT1	protein O-linked mannose N-acetylglucosaminyltransferase 1 (beta 1,2-)	55624
ENSG00000085999	621.532	0.558613	0.274028	0.0213531	0.0616924	RAD54L	RAD54 like	8438
ENSG00000086015	737.184	0.413366	0.220858	0.0433439	0.107718	MAST2	microtubule associated serine/threonine kinase 2	23139
ENSG00000086061	15655	-0.106177	0.173034	0.51934	0.669138	DNAJA1	DnaJ heat shock protein family (Hsp40) member A1	3301
ENSG00000086062	4110.17	0.470155	0.175158	0.00520252	0.0192879	B4GALT1	beta-1,4-galactosyltransferase 1	2683
ENSG00000086065	6298.17	0.699478	0.182442	5.98361e-05	0.000408877	CHMP5	charged multivesicular body protein 5	51510
ENSG00000086102	2316.59	-0.490369	0.136242	0.000226858	0.00131846	NFX1	nuclear transcription factor, X-box binding 1	4799
ENSG00000086159	5.27459	-1.813	1.38396	0.0106831	0.0350721	AQP6	aquaporin 6	363
ENSG00000086189	884.352	-1.64188	0.193308	2.5491e-18	2.08163e-16	DIMT1	DIMT1 rRNA methyltransferase and ribosome maturation factor	27292
ENSG00000086200	1039.47	-0.503928	0.190158	0.00484223	0.0181653	IPO11	importin 11	51194
ENSG00000086232	4291.99	-0.598479	0.170084	0.000234367	0.00135711	EIF2AK1	eukaryotic translation initiation factor 2 alpha kinase 1	27102
ENSG00000086289	616.118	0.334134	0.171925	0.0426419	0.106429	EPDR1	ependymin related 1	54749
ENSG00000086300	53.6922	1.33988	0.41232	0.000183837	0.00110133	SNX10	sorting nexin 10	29887
ENSG00000086475	1265.02	-0.859274	0.169066	1.16956e-07	1.55534e-06	SEPHS1	selenophosphate synthetase 1	22929
ENSG00000086504	541.507	-0.177298	0.225143	0.389523	0.550918	MRPL28	mitochondrial ribosomal protein L28	10573
ENSG00000086506	0.502539	-0.0219166	0.600793	0.714396	NA	HBQ1	hemoglobin subunit theta 1	3049
ENSG00000086544	306.539	1.49406	0.244807	1.4406e-10	3.43394e-09	ITPKC	inositol-trisphosphate 3-kinase C	80271
ENSG00000086570	1.3879	0.142702	0.610887	0.441337	NA	FAT2	FAT atypical cadherin 2	2196
ENSG00000086589	4992.45	0.0348049	0.13583	0.793882	0.87191	RBM22	RNA binding motif protein 22	55696
ENSG00000086598	14569.9	-0.319247	0.181045	0.0628258	0.143924	TMED2	transmembrane p24 trafficking protein 2	10959
ENSG00000086619	232.041	2.47954	0.280734	1.36065e-19	1.30458e-17	ERO1B	endoplasmic reticulum oxidoreductase 1 beta	56605
ENSG00000086666	2949.79	0.19929	0.161463	0.198027	0.341143	ZFAND6	zinc finger AN1-type containing 6	54469
ENSG00000086696	3.30835	0.678297	1.00062	0.0653815	0.148451	HSD17B2	hydroxysteroid 17-beta dehydrogenase 2	3294
ENSG00000086712	984.789	-0.298602	0.143571	0.0357689	0.0930938	TXLNG	taxilin gamma	55787
ENSG00000086717	44.8412	0.90571	0.438019	0.00942826	0.0316696	PPEF1	protein phosphatase with EF-hand domain 1	5475
ENSG00000086730	28.5167	1.33421	0.648506	0.00466099	0.0176147	LAT2	linker for activation of T cells family member 2	7462
ENSG00000086758	7037.85	0.850568	0.227893	5.7627e-05	0.000395543	HUWE1	HECT, UBA and WWE domain containing E3 ubiquitin protein ligase 1	10075
ENSG00000086827	934.882	-0.334507	0.153911	0.0241673	0.068053	ZW10	zw10 kinetochore protein	9183
ENSG00000086848	112.832	0.0787089	0.23629	0.719447	0.822329	ALG9	ALG9 alpha-1,2-mannosyltransferase	79796
ENSG00000086967	6.3935	0.537367	0.876816	0.0418142	0.104838	MYBPC2	myosin binding protein C2	4606
ENSG00000086991	19.1401	1.02482	0.565797	0.0127706	0.0406091	NOX4	NADPH oxidase 4	50507
ENSG00000087008	81.0947	-0.0509794	0.267943	0.829838	0.89515	ACOX3	acyl-CoA oxidase 3, pristanoyl	8310
ENSG00000087053	3957.1	-0.602654	0.156326	6.2472e-05	0.000424592	MTMR2	myotubularin related protein 2	8898
ENSG00000087074	7468.29	-0.141371	0.405467	0.673924	0.790921	PPP1R15A	protein phosphatase 1 regulatory subunit 15A	23645
ENSG00000087076	8.52381	3.1291	2.53658	0.00399031	0.0154637	HSD17B14	hydroxysteroid 17-beta dehydrogenase 14	51171
ENSG00000087077	560.144	-0.828733	0.19944	1.11596e-05	9.28973e-05	TRIP6	thyroid hormone receptor interactor 6	7205
ENSG00000087085	0.99019	-0.0397415	0.589495	0.800462	NA	ACHE	acetylcholinesterase (Cartwright blood group)	43
ENSG00000087086	35474.5	-0.256897	0.250574	0.251226	0.405226	FTL	ferritin light chain	2512
ENSG00000087087	1183.8	-0.382383	0.219928	0.0563289	0.132259	SRRT	serrate, RNA effector molecule	51593
ENSG00000087088	560.461	-0.200301	0.239162	0.359806	0.52199	BAX	BCL2 associated X, apoptosis regulator	581
ENSG00000087095	1686.27	0.320148	0.153868	0.0338258	0.0891383	NLK	nemo like kinase	51701
ENSG00000087111	955.687	-0.138545	0.205206	0.475744	0.631844	PIGS	phosphatidylinositol glycan anchor biosynthesis class S	94005
ENSG00000087152	867.914	0.158801	0.204417	0.408775	0.570008	ATXN7L3	ataxin 7 like 3	56970
ENSG00000087157	318.033	-0.280634	0.19267	0.1235	0.241413	PGS1	phosphatidylglycerophosphate synthase 1	9489
ENSG00000087191	3623.73	-0.639008	0.22093	0.00183167	0.00796978	PSMC5	proteasome 26S subunit, ATPase 5	5705
ENSG00000087206	1551.47	-0.682192	0.149495	2.31248e-06	2.26781e-05	UIMC1	ubiquitin interaction motif containing 1	51720
ENSG00000087237	2.16161	0.198938	0.631544	0.255546	NA	CETP	cholesteryl ester transfer protein	1071
ENSG00000087245	1237.2	-0.295254	0.219818	0.149854	0.279304	MMP2	matrix metallopeptidase 2	4313
ENSG00000087250	9.56148	0.436767	0.691328	0.139294	0.264839	MT3	metallothionein 3	4504
ENSG00000087253	1436.41	0.313001	0.211547	0.110095	0.221229	LPCAT2	lysophosphatidylcholine acyltransferase 2	54947
ENSG00000087258	37.4392	1.20035	0.486262	0.0023347	0.00979952	GNAO1	G protein subunit alpha o1	2775
ENSG00000087263	3003.58	-0.779548	0.165326	8.58781e-07	9.38628e-06	OGFOD1	2-oxoglutarate and iron dependent oxygenase domain containing 1	55239
ENSG00000087266	1197.41	0.924409	0.262662	0.000124218	0.000777116	SH3BP2	SH3 domain binding protein 2	6452
ENSG00000087269	1563.27	-1.61224	0.207162	1.07528e-15	6.17478e-14	NOP14	NOP14 nucleolar protein	8602
ENSG00000087274	1469.62	0.485494	0.166981	0.00240816	0.0100622	ADD1	adducin 1	118
ENSG00000087299	481.219	0.235952	0.153998	0.113465	0.226437	L2HGDH	L-2-hydroxyglutarate dehydrogenase	79944
ENSG00000087301	707.423	0.574865	0.177815	0.000685705	0.00342406	TXNDC16	thioredoxin domain containing 16	57544
ENSG00000087302	25420	-0.103803	0.14259	0.42703	0.586812	RTRAF	RNA transcription, translation and transport factor	51637
ENSG00000087303	123.887	0.911919	0.215254	6.90151e-06	6.04009e-05	NID2	nidogen 2	22795
ENSG00000087338	475.655	-0.0341905	0.188484	0.848746	0.907569	GMCL1	germ cell-less 1, spermatogenesis associated	64395
ENSG00000087365	2379.14	-0.368301	0.154207	0.0126534	0.040332	SF3B2	splicing factor 3b subunit 2	10992
ENSG00000087448	1040.32	-0.514854	0.232233	0.0164068	0.0498895	KLHL42	kelch like family member 42	57542
ENSG00000087460	11766.2	0.314731	0.11213	0.00424031	0.0162653	GNAS	GNAS complex locus	2778
ENSG00000087470	4042.82	-0.0267889	0.116666	0.81407	0.885119	DNM1L	dynamin 1 like	10059
ENSG00000087494	573.136	1.38895	0.369858	2.28108e-05	0.000174468	PTHLH	parathyroid hormone like hormone	5744
ENSG00000087495	1.34991	0.0105279	0.581325	0.960735	NA	PHACTR3	phosphatase and actin regulator 3	116154
ENSG00000087502	4361.49	-0.248656	0.157982	0.0998489	0.205486	ERGIC2	ERGIC and golgi 2	51290
ENSG00000087510	167.174	1.26789	0.245571	4.36492e-08	6.38157e-07	TFAP2C	transcription factor AP-2 gamma	7022
ENSG00000087586	1985.66	-1.11371	0.163825	2.39107e-12	7.78077e-11	AURKA	aurora kinase A	6790
ENSG00000087589	1.01715	0.12256	0.609903	0.413624	NA	CASS4	Cas scaffold protein family member 4	57091
ENSG00000087842	645.652	-0.0864866	0.191977	0.620001	0.749129	PIR	pirin	8544
ENSG00000087884	907.087	0.57463	0.217524	0.00430531	0.0164851	AAMDC	adipogenesis associated Mth938 domain containing	28971
ENSG00000087903	109.971	0.622845	0.272464	0.0110143	0.0360106	RFX2	regulatory factor X2	5990
ENSG00000087995	2477.95	-1.4913	0.211774	2.81716e-13	1.07087e-11	METTL2A	methyltransferase like 2A	339175
ENSG00000088002	0.705356	-0.0140271	0.600565	0.829795	NA	SULT2B1	sulfotransferase family 2B member 1	6820
ENSG00000088035	289.624	0.0534032	0.204955	0.783688	0.865405	ALG6	ALG6 alpha-1,3-glucosyltransferase	29929
ENSG00000088038	543.906	0.0846013	0.172894	0.611297	0.742077	CNOT3	CCR4-NOT transcription complex subunit 3	4849
ENSG00000088053	2.01277	0.100734	0.590588	0.545936	NA	GP6	glycoprotein VI platelet	51206
ENSG00000088179	753.613	-0.391863	0.189409	0.0280878	0.0768472	PTPN4	protein tyrosine phosphatase non-receptor type 4	5775
ENSG00000088205	1805.78	-0.431894	0.14423	0.00197633	0.00848033	DDX18	DEAD-box helicase 18	8886
ENSG00000088247	2248.81	-0.183586	0.16916	0.25874	0.414018	KHSRP	KH-type splicing regulatory protein	8570
ENSG00000088256	407.664	0.234677	0.242414	0.289814	0.448827	GNA11	G protein subunit alpha 11	2767
ENSG00000088280	216.627	0.224614	0.216032	0.266568	0.423265	ASAP3	ArfGAP with SH3 domain, ankyrin repeat and PH domain 3	55616
ENSG00000088298	209.319	-0.204205	0.236232	0.345575	0.50763	EDEM2	ER degradation enhancing alpha-mannosidase like protein 2	55741
ENSG00000088305	95.7407	0.782074	0.407004	0.0170396	0.0515491	DNMT3B	DNA methyltransferase 3 beta	1789
ENSG00000088325	5620.72	-0.17675	0.108133	0.0907104	0.191468	TPX2	TPX2 microtubule nucleation factor	22974
ENSG00000088340	16.459	0.171713	0.610874	0.235527	0.386814	FER1L4	fer-1 like family member 4 (pseudogene)	80307
ENSG00000088356	482.432	-0.624773	0.283419	0.0118957	0.0383321	PDRG1	p53 and DNA damage regulated 1	81572
ENSG00000088367	509.399	0.364835	0.229492	0.0831334	0.178986	EPB41L1	erythrocyte membrane protein band 4.1 like 1	2036
ENSG00000088386	1.13437	0.119496	0.60803	0.533059	NA	SLC15A1	solute carrier family 15 member 1	6564
ENSG00000088387	950.576	1.03872	0.215258	3.05703e-07	3.7031e-06	DOCK9	dedicator of cytokinesis 9	23348
ENSG00000088448	2950.69	-0.000199816	0.134077	0.996216	0.997447	ANKRD10	ankyrin repeat domain 10	55608
ENSG00000088451	460.505	-0.0342078	0.173107	0.836317	0.899698	TGDS	TDP-glucose 4,6-dehydratase	23483
ENSG00000088538	14.5205	1.23902	0.860006	0.0165316	0.0502191	DOCK3	dedicator of cytokinesis 3	1795
ENSG00000088543	73.6671	0.11922	0.272366	0.62884	0.755474	C3orf18	chromosome 3 open reading frame 18	51161
ENSG00000088682	1316.61	-0.66152	0.161081	1.8956e-05	0.00014842	COQ9	coenzyme Q9	57017
ENSG00000088726	29.0066	1.86499	0.601389	0.000188067	0.00112322	TMEM40	transmembrane protein 40	55287
ENSG00000088727	231.958	-1.10966	0.227764	2.19508e-07	2.73614e-06	KIF9	kinesin family member 9	64147
ENSG00000088756	68.4795	-0.11089	0.312109	0.672525	0.789884	ARHGAP28	Rho GTPase activating protein 28	79822
ENSG00000088766	30.4438	-0.176114	0.357983	0.538785	0.683934	CRLS1	cardiolipin synthase 1	54675
ENSG00000088808	173.694	1.06699	0.229148	7.08327e-07	7.89043e-06	PPP1R13B	protein phosphatase 1 regulatory subunit 13B	23368
ENSG00000088812	539.197	0.597752	0.204291	0.00179723	0.00785494	ATRN	attractin	8455
ENSG00000088826	479.12	0.509509	0.244711	0.0226836	0.0647401	SMOX	spermine oxidase	54498
ENSG00000088832	3003.97	0.238725	0.184462	0.176532	0.314382	FKBP1A	FKBP prolyl isomerase 1A	2280
ENSG00000088833	902.272	-0.00367365	0.185248	0.930072	0.958684	NSFL1C	NSFL1 cofactor	55968
ENSG00000088836	45.1445	0.672522	0.407837	0.0400333	0.101236	SLC4A11	solute carrier family 4 member 11	83959
ENSG00000088854	185.11	1.47879	0.202348	4.80209e-14	2.14417e-12	DNAAF9	dynein axonemal assembly factor 9	25943
ENSG00000088876	136.495	-1.24324	0.25589	2.34452e-07	2.90053e-06	ZNF343	zinc finger protein 343	79175
ENSG00000088881	0.6252	-0.010576	0.60062	0.844191	NA	EBF4	EBF family member 4	57593
ENSG00000088888	1205.06	0.0720111	0.180663	0.677142	0.793013	MAVS	mitochondrial antiviral signaling protein	57506
ENSG00000088899	38.6405	1.394	0.500267	0.000697963	0.00347638	LZTS3	leucine zipper tumor suppressor family member 3	9762
ENSG00000088926	0.477699	0.0421778	0.600355	0.8317	NA	F11	coagulation factor XI	2160
ENSG00000088930	5044.97	-0.262612	0.135326	0.0459028	0.112708	XRN2	5'-3' exoribonuclease 2	22803
ENSG00000088970	686.195	0.168237	0.209839	0.392039	0.553208	KIZ	kizuna centrosomal protein	55857
ENSG00000088986	3581.61	0.397904	0.213688	0.0458651	0.112641	DYNLL1	dynein light chain LC8-type 1	8655
ENSG00000088992	31.7471	-0.644745	0.538703	0.0755738	0.166199	TESC	tescalcin	54997
ENSG00000089006	2928.98	-0.673208	0.157408	1.12706e-05	9.36311e-05	SNX5	sorting nexin 5	27131
ENSG00000089009	11651.8	-0.293688	0.184775	0.0936031	0.195798	RPL6	ribosomal protein L6	6128
ENSG00000089022	1067.53	-0.867455	0.170409	1.08675e-07	1.45512e-06	MAPKAPK5	MAPK activated protein kinase 5	8550
ENSG00000089041	2.01569	-0.139637	0.613725	0.42971	NA	P2RX7	purinergic receptor P2X 7	5027
ENSG00000089048	265.645	-1.19354	0.243617	1.84457e-07	2.33172e-06	ESF1	ESF1 nucleolar pre-rRNA processing protein homolog	51575
ENSG00000089050	1120.02	-0.45002	0.192965	0.0129668	0.041166	RBBP9	RB binding protein 9, serine hydrolase	10741
ENSG00000089053	2592.41	-0.283441	0.134328	0.0304749	0.0818263	ANAPC5	anaphase promoting complex subunit 5	51433
ENSG00000089057	449.495	0.282695	0.217292	0.157028	0.289247	SLC23A2	solute carrier family 23 member 2	9962
ENSG00000089060	736.219	1.8992	0.209565	1.22676e-20	1.32397e-18	SLC8B1	solute carrier family 8 member B1	80024
ENSG00000089063	856.951	-0.200338	0.146946	0.159204	0.292267	TMEM230	transmembrane protein 230	29058
ENSG00000089091	60.8125	-0.280317	0.284346	0.262454	0.418422	DZANK1	double zinc ribbon and ankyrin repeat domains 1	55184
ENSG00000089094	450.849	0.246545	0.187379	0.162535	0.296431	KDM2B	lysine demethylase 2B	84678
ENSG00000089101	3.17254	0.378109	0.699835	0.141816	0.268155	CFAP61	cilia and flagella associated protein 61	26074
ENSG00000089116	1.85737	0.217977	0.638944	0.275663	NA	LHX5	LIM homeobox 5	64211
ENSG00000089123	259.76	-0.783776	0.253297	0.000699628	0.00348225	TASP1	taspase 1	55617
ENSG00000089127	19622.6	-0.212372	0.1452	0.130714	0.25233	OAS1	2'-5'-oligoadenylate synthetase 1	4938
ENSG00000089154	2395.23	-0.193879	0.168303	0.224473	0.373935	GCN1	GCN1 activator of EIF2AK4	10985
ENSG00000089157	14527.7	-0.214781	0.231816	0.312989	0.473518	RPLP0	ribosomal protein lateral stalk subunit P0	6175
ENSG00000089159	1387.69	0.659227	0.153936	8.70899e-06	7.44975e-05	PXN	paxillin	5829
ENSG00000089163	5.84358	-0.112002	0.524393	0.675978	0.792282	SIRT4	sirtuin 4	23409
ENSG00000089169	0.409117	-0.0486925	0.602808	0.575049	NA	RPH3A	rabphilin 3A	22895
ENSG00000089177	639.389	0.440897	0.234045	0.0396709	0.10061	KIF16B	kinesin family member 16B	55614
ENSG00000089195	943.489	-0.0957415	0.158679	0.493869	0.647507	TRMT6	tRNA methyltransferase 6	51605
ENSG00000089199	1.00908	-0.0740449	0.604062	0.443317	NA	CHGB	chromogranin B	1114
ENSG00000089220	9839.89	-0.920338	0.179241	8.96977e-08	1.22276e-06	PEBP1	phosphatidylethanolamine binding protein 1	5037
ENSG00000089234	1645.75	-0.128649	0.191875	0.477342	0.633017	BRAP	BRCA1 associated protein	8315
ENSG00000089248	5888.84	-0.745198	0.214311	0.000203912	0.00120612	ERP29	endoplasmic reticulum protein 29	10961
ENSG00000089280	2881.72	0.11185	0.173323	0.495852	0.649314	FUS	FUS RNA binding protein	2521
ENSG00000089289	3104.81	-0.206595	0.146294	0.145248	0.27285	IGBP1	immunoglobulin binding protein 1	3476
ENSG00000089327	2692.2	0.814437	0.204512	2.50014e-05	0.000188936	FXYD5	FXYD domain containing ion transport regulator 5	53827
ENSG00000089335	953.757	-0.313929	0.221177	0.124182	0.242394	ZNF302	zinc finger protein 302	55900
ENSG00000089351	377.606	0.55739	0.189419	0.00196279	0.00843602	GRAMD1A	GRAM domain containing 1A	57655
ENSG00000089356	54.2586	0.920125	0.440655	0.00942175	0.0316619	FXYD3	FXYD domain containing ion transport regulator 3	5349
ENSG00000089472	4.25074	0.279066	0.664168	0.17453	0.311732	HEPH	hephaestin	9843
ENSG00000089486	392.449	0.289809	0.198138	0.120097	0.236418	CDIP1	cell death inducing p53 target 1	29965
ENSG00000089505	3.75865	-0.0741558	0.548178	0.739325	0.835006	CMTM1	CKLF like MARVEL transmembrane domain containing 1	113540
ENSG00000089558	0.433554	-0.0235401	0.601167	0.654347	NA	KCNH4	potassium voltage-gated channel subfamily H member 4	23415
ENSG00000089597	7053.83	-0.0700698	0.194019	0.721983	0.823781	GANAB	glucosidase II alpha subunit	23193
ENSG00000089639	277.133	0.791981	0.258413	0.000777544	0.00381437	GMIP	GEM interacting protein	51291
ENSG00000089682	1146.85	-0.0991878	0.139086	0.461779	0.619013	RBM41	RNA binding motif protein 41	55285
ENSG00000089685	2744.3	-1.29576	0.145989	1.18931e-19	1.14542e-17	BIRC5	baculoviral IAP repeat containing 5	332
ENSG00000089692	27.9855	0.363803	0.541989	0.262409	0.418393	LAG3	lymphocyte activating 3	3902
ENSG00000089693	1723.96	-0.381172	0.206564	0.0497759	0.12013	MLF2	myeloid leukemia factor 2	8079
ENSG00000089723	16.3178	0.0858419	0.443285	0.783105	0.865248	OTUB2	OTU deubiquitinase, ubiquitin aldehyde binding 2	78990
ENSG00000089737	4473.47	-0.0995391	0.153195	0.49946	0.652765	DDX24	DEAD-box helicase 24	57062
ENSG00000089775	1004.12	0.581996	0.152292	7.44686e-05	0.000496542	ZBTB25	zinc finger and BTB domain containing 25	7597
ENSG00000089818	1128.25	-0.429925	0.148087	0.00247741	0.0103155	NECAP1	NECAP endocytosis associated 1	25977
ENSG00000089820	12.598	1.3429	1.148	0.0203696	0.0594319	ARHGAP4	Rho GTPase activating protein 4	393
ENSG00000089847	2.42055	0.455701	0.811075	0.0586049	NA	ANKRD24	ankyrin repeat domain 24	170961
ENSG00000089876	1705.76	0.90349	0.151272	6.48237e-10	1.38057e-08	DHX32	DEAH-box helicase 32 (putative)	55760
ENSG00000089902	2206.92	1.16415	0.178918	1.86588e-11	5.19086e-10	RCOR1	REST corepressor 1	23186
ENSG00000089916	1661.15	0.843677	0.16495	1.0796e-07	1.44735e-06	GPATCH2L	G-patch domain containing 2 like	55668
ENSG00000090006	93.1737	-0.276789	0.304419	0.286682	0.445205	LTBP4	latent transforming growth factor beta binding protein 4	8425
ENSG00000090013	1680.83	-0.267877	0.187013	0.128654	0.249265	BLVRB	biliverdin reductase B	645
ENSG00000090020	152.274	2.47207	0.382947	8.34915e-12	2.44965e-10	SLC9A1	solute carrier family 9 member A1	6548
ENSG00000090054	4033.27	0.265203	0.152139	0.0658588	0.14932	SPTLC1	serine palmitoyltransferase long chain base subunit 1	10558
ENSG00000090060	3573.36	0.0444229	0.166252	0.773669	0.858491	PAPOLA	poly(A) polymerase alpha	10914
ENSG00000090061	964.07	0.49799	0.179955	0.00359389	0.0141134	CCNK	cyclin K	8812
ENSG00000090097	305.732	1.11897	0.356546	0.000330905	0.0018232	PCBP4	poly(rC) binding protein 4	57060
ENSG00000090238	145.284	1.47228	0.395066	2.27866e-05	0.000174346	YPEL3	yippee like 3	83719
ENSG00000090263	928.85	-0.507624	0.175799	0.00235242	0.00986585	MRPS33	mitochondrial ribosomal protein S33	51650
ENSG00000090266	1477.49	-0.370583	0.212742	0.0583193	0.135952	NDUFB2	NADH:ubiquinone oxidoreductase subunit B2	4708
ENSG00000090273	734.256	-1.19124	0.298973	8.93866e-06	7.62413e-05	NUDC	nuclear distribution C, dynein complex regulator	10726
ENSG00000090316	1629.32	-0.00165508	0.140086	0.988657	0.992911	MAEA	macrophage erythroblast attacher, E3 ubiquitin ligase	10296
ENSG00000090339	2423.19	0.611747	0.511453	0.0853263	0.182689	ICAM1	intercellular adhesion molecule 1	3383
ENSG00000090372	713.029	-0.159204	0.187206	0.376542	0.538344	STRN4	striatin 4	29888
ENSG00000090376	135.994	-0.867857	0.294028	0.000974897	0.00463432	IRAK3	interleukin 1 receptor associated kinase 3	11213
ENSG00000090382	8.13154	0.151964	0.55345	0.550883	0.693416	LYZ	lysozyme	4069
ENSG00000090432	795.142	-0.262227	0.184199	0.131576	0.253445	MUL1	mitochondrial E3 ubiquitin protein ligase 1	79594
ENSG00000090447	459.49	-2.982	0.239356	7.62486e-37	4.42592e-34	TFAP4	transcription factor AP-4	7023
ENSG00000090470	564.327	-0.70565	0.169393	1.27659e-05	0.000104447	PDCD7	programmed cell death 7	10081
ENSG00000090487	1567.98	-0.527881	0.187373	0.00293619	0.0119049	SPG21	SPG21 abhydrolase domain containing, maspardin	51324
ENSG00000090520	1107.65	0.235184	0.177603	0.161345	0.294962	DNAJB11	DnaJ heat shock protein family (Hsp40) member B11	51726
ENSG00000090530	630.949	0.21157	0.194873	0.249806	0.403602	P3H2	prolyl 3-hydroxylase 2	55214
ENSG00000090534	0.476771	-0.0767198	0.603273	0.597729	NA	THPO	thrombopoietin	7066
ENSG00000090539	6.19516	0.130496	0.54125	0.614285	0.744231	CHRD	chordin	8646
ENSG00000090554	2.07922	0.0537745	0.589903	0.679882	NA	FLT3LG	fms related receptor tyrosine kinase 3 ligand	2323
ENSG00000090565	237.392	0.244142	0.211128	0.215388	0.36286	RAB11FIP3	RAB11 family interacting protein 3	9727
ENSG00000090581	358.337	-0.0450738	0.165039	0.775304	0.859618	GNPTG	N-acetylglucosamine-1-phosphate transferase subunit gamma	84572
ENSG00000090612	545.803	-0.460176	0.247149	0.0401476	0.101465	ZNF268	zinc finger protein 268	10795
ENSG00000090615	860.823	0.503543	0.188412	0.00473954	0.0178632	GOLGA3	golgin A3	2802
ENSG00000090621	3281.43	-1.08561	0.154605	4.94765e-13	1.80408e-11	PABPC4	poly(A) binding protein cytoplasmic 4	8761
ENSG00000090661	0.568848	0.073008	0.600793	0.751122	NA	CERS4	ceramide synthase 4	79603
ENSG00000090674	94.2204	0.292885	0.307708	0.267448	0.42393	MCOLN1	mucolipin TRP cation channel 1	57192
ENSG00000090686	1212.74	-0.0640297	0.173566	0.70907	0.815197	USP48	ubiquitin specific peptidase 48	84196
ENSG00000090776	123.842	1.56971	0.340686	5.85716e-07	6.64524e-06	EFNB1	ephrin B1	1947
ENSG00000090857	629.798	0.413438	0.188874	0.0198045	0.0580671	PDPR	pyruvate dehydrogenase phosphatase regulatory subunit	55066
ENSG00000090861	6324.41	-1.20812	0.281814	3.06618e-06	2.94247e-05	AARS1	alanyl-tRNA synthetase 1	16
ENSG00000090863	4609.16	0.662476	0.137548	7.3677e-07	8.16913e-06	GLG1	golgi glycoprotein 1	2734
ENSG00000090889	2364.15	0.412985	0.153948	0.00535953	0.019754	KIF4A	kinesin family member 4A	24137
ENSG00000090905	1285.35	-0.098357	0.170377	0.545299	0.689067	TNRC6A	trinucleotide repeat containing adaptor 6A	27327
ENSG00000090924	419.902	1.27392	0.251359	7.37604e-08	1.02734e-06	PLEKHG2	pleckstrin homology and RhoGEF domain containing G2	64857
ENSG00000090932	6.27555	-0.100954	0.548352	0.684989	0.797761	DLL3	delta like canonical Notch ligand 3	10683
ENSG00000090971	139.788	-0.915314	0.421995	0.00684423	0.0242523	NAT14	N-acetyltransferase 14 (putative)	57106
ENSG00000090975	99.4554	0.563658	0.292883	0.0289222	0.0786451	PITPNM2	phosphatidylinositol transfer protein membrane associated 2	57605
[truncated: 26,971 more rows]

## Sheet: HeLa TRP16
	baseMean	log2FoldChange	lfcSE	pvalue	padj	symbol	name	entrez
[truncated: 28,715 more rows]

## Sheet: HeLa BPD24
	baseMean	log2FoldChange	lfcSE	pvalue	padj	symbol	name	entrez
[truncated: 28,715 more rows]

[truncated: 5 more sheets: HeLa TRP24, Ct BPD16, Ct TRP16, Ct BPD24, Ct TRP24]
